# Supplementary material for: Causal association of polyunsaturated fatty acids with chronic pain: a two-sample Mendelian randomization study
Source: Front Nutr. 2023 Sep 7;10:1265928. doi: 10.3389/fnut.2023.1265928 (PMC10512421; doi:10.3389/fnut.2023.1265928)
Supplement: Supplementary file 1 [file Data_Sheet_1.ZIP]

Archive with 22 entries (22 files):
- Supplementary figures and tables/Data Sheet.xlsx
- Supplementary figures and tables/Supplementary Figure 1.TIFF
- Supplementary figures and tables/Supplementary Figure 10.TIFF
- Supplementary figures and tables/Supplementary Figure 11.TIFF
- Supplementary figures and tables/Supplementary Figure 12.TIFF
- Supplementary figures and tables/Supplementary Figure 13.TIFF
- Supplementary figures and tables/Supplementary Figure 14.TIFF
- Supplementary figures and tables/Supplementary Figure 15.TIFF
- Supplementary figures and tables/Supplementary Figure 16.TIFF
- Supplementary figures and tables/Supplementary Figure 17.TIFF
- Supplementary figures and tables/Supplementary Figure 18.TIFF
- Supplementary figures and tables/Supplementary Figure 19.TIFF
- Supplementary figures and tables/Supplementary Figure 2.TIFF
- Supplementary figures and tables/Supplementary Figure 20.TIFF
- Supplementary figures and tables/Supplementary Figure 3.TIFF
- Supplementary figures and tables/Supplementary Figure 4.TIFF
- Supplementary figures and tables/Supplementary Figure 5.TIFF
- Supplementary figures and tables/Supplementary Figure 6.TIFF
- Supplementary figures and tables/Supplementary Figure 7.TIFF
- Supplementary figures and tables/Supplementary Figure 8.TIFF
- Supplementary figures and tables/Supplementary Figure 9.TIFF
- Supplementary figures and tables/Supplementary figure legends.docx
