# Supplementary material for: Causal association of polyunsaturated fatty acids with chronic pain: a two-sample Mendelian randomization study
Source: Front Nutr. 2023 Sep 7;10:1265928. doi: 10.3389/fnut.2023.1265928 (PMC10512421; doi:10.3389/fnut.2023.1265928)
Supplement: Supplementary file 1 [file Data_Sheet_1.ZIP › Supplementary figures and tables/Data Sheet.xlsx]

## Sheet:  Supplementary table 1
Supplementary Table 1. Information of identified SNPs in exposure (Omega-3 fatty acids) and outcomes.
SNP						Exposure (Omega-3 fatty acids)				Outcome (Atypical facial pain)				Outcome ( Pain in throat and chest)				Outcome ( Abdominal and pelvic pain)				Outcome ( Lower back pain or/and sciatica)				Outcome ( Pain in joint)				Outcome ( Pain in limb)				Outcome (Low back pain)				Outcome (Gynecological related pain)
NO	RS ID	Chromosome	Position	EA	OA	Beta	Se	P-value	EAF	Beta	Se	P-value	EAF	Beta	Se	P-value	EAF	Beta	Se	P-value	EAF	Beta	Se	P-value	EAF	Beta	Se	P-value	EAF	Beta	Se	P-value	EAF	Beta	Se	P-value	EAF	Beta	Se	P-value	EAF
1	rs10184054	2	21203877	G	C	-0.0361462	0.00486548	5.60015e-15	0.224107	-0.0594	0.0604	0.3253	0.2761	0.0048	0.0119	0.683901	0.276	0.0056	0.0088	0.5231	0.2763	0.0095	0.0126	0.4516	0.2761	0.0023	0.0153	0.8797	0.2765	0.0016	0.0153	0.9161	0.2759	0.0152	0.0151	0.3151	0.2767	-0.0121	0.0287	0.674	0.2781
2	rs10455872	6	161010118	G	A	-0.0629576	0.00753435	2.80027e-17	0.078988	0.0414	0.1292	0.7488	0.04596	/	/	/	/	-0.0547	0.0189	0.003788	0.04568	0.0035	0.0272	0.8991	0.04575	-0.0123	0.0331	0.7106	0.04629	-0.0433	0.033	0.1895	0.0459	-0.0145	0.0327	0.6583	0.04596	-0.0825	0.0616	0.1803	0.04614
3	rs11242109	5	131677047	T	G	0.0240622	0.0040658	2.39999e-09	0.479016	-0.0961	0.0569	0.0911906	0.3447	-0.0117	0.0112	0.2936	0.3454	-0.0016	0.0083	0.8494	0.3447	-0.013	0.0118	0.2705	0.3446	0.0118	0.0144	0.4121	0.3453	-0.0068	0.0144	0.6381	0.3453	-0.0165	0.0142	0.2463	0.3444	-0.0044	0.027	0.8719	0.3442
4	rs112875651	8	126506694	A	G	-0.0873719	0.00422001	3.50026e-98	0.392346	0.1277	0.0556	0.02168	0.3876	-0.0091	0.0109	0.4028	0.3872	0.0024	0.0081	0.768599	0.3872	-0.0009	0.0115	0.9385	0.3872	-0.0214	0.0141	0.1287	0.3877	-0.0248	0.0141	0.0779094	0.3879	-0.0102	0.0139	0.4604	0.3875	-0.0018	0.0263	0.9445	0.3887
5	rs1132899	19	45448036	C	T	0.0270834	0.00410188	8.60003e-11	0.509603	-0.0391	0.0549	0.4766	0.5559	-0.0016	0.0107	0.8804	0.5559	-0.001	0.008	0.8987	0.5556	-0.023	0.0114	0.0433102	0.5555	-0.0069	0.0139	0.6191	0.556	-0.0184	0.0139	0.1841	0.5556	-0.0196	0.0137	0.1511	0.5561	0.0322	0.026	0.2154	0.5565
6	rs11563251	2	234679384	T	C	0.0349727	0.00647476	3.2e-08	0.110601	0.0338	0.0907	0.7092	0.1003	0.0103	0.0177	0.5618	0.1001	-0.0185	0.0132	0.1599	0.1002	0.0037	0.0187	0.8441	0.1001	0.0108	0.0229	0.6386	0.1003	0.0283	0.0229	0.2169	0.1003	-0.0182	0.0225	0.4206	0.0997	0.0359	0.0429	0.403	0.101
7	rs1167998	1	62931632	A	C	0.0713574	0.00425038	3.59998e-66	0.644674	-0.0807	0.0599	0.1781	0.7142	-0.011	0.0117	0.3477	0.7143	-0.0015	0.0087	0.8651	0.714	-0.0106	0.0124	0.3959	0.7142	0.0029	0.0152	0.8483	0.7148	-0.0282	0.0152	0.0626599	0.7138	-0.0216	0.015	0.1487	0.7142	-0.006	0.0285	0.8345	0.7153
8	rs11681659	2	136820960	T	C	-0.0251255	0.004486	2e-08	0.716465	0.0802	0.0559	0.151	0.6231	0.0151	0.0109	0.1667	0.623	0.0162	0.0081	0.0460903	0.6233	0.0163	0.0116	0.159	0.6234	0.0161	0.0141	0.2545	0.6223	0.0115	0.0141	0.4156	0.6236	0.0125	0.0139	0.3687	0.6236	0.0816	0.0264	0.00198898	0.6204
9	rs117143374	21	40555561	C	T	-0.0370966	0.005847	2.19999e-10	0.142254	0.06	0.0886	0.4983	0.1055	0.0384	0.0174	0.0269501	0.1054	0.0076	0.0129	0.5573	0.1053	-0.0086	0.0185	0.6443	0.1054	-0.0242	0.0225	0.2829	0.1057	0.0632	0.0225	0.00497405	0.1055	0.0127	0.0222	0.569	0.1061	-0.0913	0.042	0.0298099	0.1054
10	rs117733303	6	160922870	G	A	-0.115945	0.0150731	1.39991e-15	0.018513	0.2292	0.2584	0.3751	0.0113	0.0979	0.0503	0.0514897	0.01131	0.0581	0.0373	0.119	0.01135	0.0245	0.0537	0.648	0.0113	-0.0082	0.066	0.9009	0.01123	-0.0035	0.0655	0.957	0.01125	0.0019	0.0647	0.9763	0.01128	0.126	0.1218	0.3011	0.01107
11	rs12226389	11	61823630	C	T	-0.050608	0.00524839	1.10002e-22	0.18582	-0.0477	0.0713	0.5038	0.1773	0.0025	0.014	0.8559	0.1771	-0.0047	0.0103	0.650801	0.1774	0.0016	0.0148	0.9161	0.1774	-0.0023	0.018	0.8979	0.1779	0.0053	0.0181	0.768399	0.1773	0.0031	0.0178	0.8626	0.1777	-0.0177	0.0336	0.5986	0.1784
12	rs1260326	2	27730940	C	T	-0.0820592	0.0041534	8.4004e-88	0.60401	0.0399	0.0568	0.483	0.6493	-0.02	0.0111	0.0726507	0.6491	-0.003	0.0083	0.715599	0.6491	-0.0073	0.0118	0.5381	0.6493	-0.0143	0.0144	0.3191	0.649	-0.0038	0.0144	0.792801	0.6491	-0.0132	0.0142	0.3501	0.6493	0.0144	0.027	0.5932	0.6505
13	rs13424225	2	241214158	T	G	0.0221268	0.00408591	2.19999e-08	0.449809	-0.0021	0.0542	0.9697	0.4645	-0.0007	0.0106	0.9449	0.4648	-0.0028	0.0079	0.7193	0.4647	-0.0011	0.0112	0.9205	0.4646	0.0104	0.0137	0.4494	0.4641	0.0234	0.0137	0.0888198	0.4645	0.0167	0.0135	0.2174	0.4647	-0.0189	0.0257	0.462701	0.4653
14	rs139974673	15	44027885	C	T	0.117987	0.0128075	2.29985e-21	0.025918	-0.2351	0.3753	0.531001	0.005241	0.0477	0.0759	0.5297	0.005116	0.2076	0.0549	0.0001548	0.005213	0.032	0.08	0.6894	0.005226	0.0952	0.0971	0.3266	0.00511	0.0815	0.097	0.4009	0.005191	0.0745	0.0961	0.4385	0.005237	-0.0454	0.1776	0.7981	0.00514
15	rs143355652	11	61453822	T	C	-0.154138	0.0204073	9.3994e-14	0.010467	0.2133	0.3071	0.487401	0.008185	0.05	0.0593	0.3995	0.00826	0.0249	0.0441	0.5722	0.008228	-0.1593	0.0636	0.0122101	0.008216	0.0205	0.0778	0.792399	0.008216	-0.1112	0.0782	0.1549	0.008106	-0.1447	0.0765	0.0586206	0.008214	0.058	0.1462	0.6917	0.007972
16	rs144018203	11	116916060	C	G	0.107134	0.02049	4.20001e-08	0.010653	0.6403	0.4365	0.1424	0.004249	-0.0153	0.0863	0.859	0.004218	0.0586	0.0641	0.3609	0.004231	-0.0172	0.0911	0.8506	0.00422	-0.0911	0.1106	0.4101	0.004221	-0.1504	0.1116	0.1779	0.004183	0.0195	0.1091	0.8581	0.004232	-0.0012	0.2085	0.9956	0.004206
17	rs1672811	16	15501099	C	T	0.0251849	0.0046967	2.99999e-08	0.748488	-0.0504	0.0603	0.4033	0.7173	-0.0105	0.0118	0.3736	0.7173	-0.0039	0.0088	0.656	0.7172	-0.019	0.0125	0.1298	0.7174	-0.0255	0.0153	0.0953806	0.7177	0	0.0153	0.9985	0.7172	-0.0342	0.0151	0.0232103	0.7177	-0.0352	0.0286	0.2183	0.716
18	rs16940904	17	44186063	T	C	-0.0355285	0.0048772	3.90032e-14	0.226571	0.1215	0.0986	0.2179	0.08314	-0.0412	0.0195	0.03434	0.08306	-0.0097	0.0143	0.498799	0.08314	0.0078	0.0208	0.7092	0.0832	-0.0005	0.0251	0.9851	0.0837	-0.007	0.0252	0.7808	0.08345	0.0304	0.025	0.2253	0.08336	0.0862	0.0464	0.0636004	0.08238
19	rs174564	11	61588305	G	A	-0.337094	0.00424185	1e-200	0.347013	0.0227	0.0549	0.679401	0.4152	-0.0047	0.0107	0.662101	0.4143	0.0241	0.008	0.00249597	0.4147	0.0229	0.0114	0.0445903	0.4147	0.0072	0.0139	0.606801	0.4141	-0.0171	0.0139	0.219	0.4147	0.031	0.0137	0.0235999	0.4148	-0.0095	0.026	0.715201	0.4138
20	rs1800978	9	107665978	G	C	-0.0373414	0.00619432	5.19996e-09	0.123991	0.1384	0.0885	0.1182	0.1052	-0.0039	0.0174	0.8229	0.1052	-0.0119	0.0129	0.3565	0.1051	0.0148	0.0184	0.4187	0.1052	-0.0256	0.0225	0.254	0.1052	-0.0393	0.0225	0.0802805	0.1055	0.006	0.0221	0.784401	0.1053	0.068	0.0423	0.1078	0.104
21	rs182611493	19	19458388	G	A	-0.209571	0.0195777	1.10002e-27	0.012519	0.1009	0.1247	0.4183	0.05074	0.0231	0.0243	0.3409	0.05095	0.017	0.018	0.346	0.05087	0.0083	0.0255	0.744801	0.0509	0.0272	0.0313	0.3844	0.05067	-0.0137	0.0315	0.6642	0.05061	-0.01	0.0308	0.7452	0.05051	-0.1053	0.0587	0.0729206	0.05166
22	rs2394976	6	31311912	T	G	-0.0461429	0.00550837	1.20005e-15	0.161648	-0.0426	0.0912	0.640301	0.1123	0.0291	0.0178	0.1011	0.1131	0.0137	0.0131	0.2958	0.1129	0.0316	0.0188	0.0938296	0.1131	0.0676	0.0229	0.00315602	0.1125	-0.0165	0.023	0.4734	0.1125	0.0489	0.0226	0.0305802	0.1131	0.0062	0.0423	0.8827	0.114
23	rs261290	15	58678720	C	T	-0.114383	0.00428189	3.89942e-161	0.654653	-0.0052	0.0557	0.9262	0.6179	0.0204	0.0109	0.0608499	0.6186	0.0054	0.0081	0.5024	0.6185	0.0101	0.0115	0.3833	0.6183	0.0192	0.0141	0.1737	0.6182	0.0209	0.0141	0.139	0.6182	0.016	0.0139	0.2504	0.6178	-0.0235	0.0263	0.3718	0.6168
24	rs3018731	11	61248776	G	A	-0.0353357	0.00456603	1.99986e-14	0.717549	-0.0336	0.0696	0.6298	0.8074	-0.0016	0.0136	0.9063	0.8071	0.012	0.0101	0.2333	0.8073	0.0092	0.0145	0.5235	0.8073	0.0338	0.0177	0.0558998	0.8069	-0.0011	0.0177	0.9504	0.8075	0.0032	0.0174	0.8535	0.8071	0.0349	0.0331	0.2907	0.8081
25	rs34663616	15	58569330	A	C	0.0356728	0.00602277	4.39997e-10	0.137654	-0.102	0.0775	0.1882	0.1432	0.0156	0.0152	0.3038	0.1434	-0.003	0.0112	0.7872	0.1435	-0.0149	0.016	0.3537	0.1436	0.0421	0.0196	0.0315	0.1438	0.015	0.0196	0.4443	0.1436	0.0015	0.0193	0.9359	0.1434	-0.0204	0.0366	0.577801	0.1446
26	rs35135293	2	20363666	T	C	-0.0208868	0.00408348	3.89996e-08	0.51675	-0.0291	0.0549	0.5968	0.5882	-0.011	0.0108	0.3089	0.5882	0.0019	0.008	0.8114	0.5881	0.014	0.0114	0.2216	0.5882	-0.014	0.0139	0.3148	0.5876	0.0291	0.0139	0.03697	0.5883	0.0111	0.0137	0.4179	0.5883	-0.0089	0.026	0.7309	0.5892
27	rs4000713	7	25990597	A	G	-0.0288196	0.00446039	1e-11	0.295408	-0.0788	0.058	0.1748	0.319	-0.0103	0.0113	0.3663	0.319	-0.01	0.0084	0.2373	0.3191	0.0032	0.012	0.7913	0.3191	-0.019	0.0147	0.1968	0.3193	0.0025	0.0147	0.8658	0.3194	-0.0114	0.0145	0.4323	0.3189	0.048	0.0275	0.0810998	0.3185
28	rs4860987	4	69491284	T	A	0.0463493	0.00491057	1.20005e-21	0.258609	-0.0022	0.0623	0.9714	0.2629	-0.0304	0.0122	0.01305	0.263	-0.0086	0.0091	0.3408	0.2627	-0.0192	0.013	0.1389	0.2628	-0.0026	0.0158	0.8715	0.2632	-0.0217	0.0158	0.1709	0.2625	-0.0021	0.0156	0.8913	0.2633	-0.008	0.0295	0.7879	0.2647
29	rs55891451	10	96728169	C	A	0.0341853	0.00508075	4.60045e-12	0.201728	0.0682	0.0691	0.3238	0.1893	0.0035	0.0135	0.7964	0.189	-0.0086	0.01	0.3917	0.1894	0.005	0.0143	0.7271	0.1894	-0.0314	0.0175	0.0732403	0.1888	0.0097	0.0175	0.579499	0.1894	0.011	0.0172	0.5243	0.1891	0.0222	0.0329	0.4997	0.1884
30	rs58542926	19	19379549	T	C	-0.171666	0.00775231	1.39959e-113	0.074383	-0.1061	0.1105	0.3371	0.06428	/	/	/	/	0.016	0.0161	0.319	0.06424	-0.0015	0.0231	0.9473	0.06423	-0.0183	0.0281	0.5158	0.06414	-0.005	0.0281	0.858	0.06439	-0.0127	0.0277	0.647	0.0646	-0.0574	0.0521	0.2709	0.06419
31	rs6129624	20	39167592	A	G	-0.0257607	0.00437946	5.1e-10	0.335237	0.0368	0.0596	0.5374	0.2868	-0.0081	0.0117	0.4871	0.2873	-0.0071	0.0087	0.4145	0.2868	0.0035	0.0124	0.7801	0.2868	0.0032	0.0151	0.8302	0.2869	-0.0102	0.0151	0.5022	0.287	0.0101	0.0149	0.498799	0.2868	-0.0261	0.0283	0.3562	0.2896
32	rs62466318	7	73042085	T	C	-0.0721329	0.00506371	1.20005e-45	0.204178	0.0972	0.0688	0.1578	0.1924	0.0168	0.0135	0.212	0.1921	-0.0167	0.01	0.0938901	0.1923	-0.0054	0.0143	0.7059	0.1924	-0.0213	0.0174	0.2225	0.1937	0.0123	0.0175	0.4829	0.1921	-0.0048	0.0172	0.7798	0.1921	0.0233	0.0325	0.4736	0.193
33	rs629301	1	109818306	T	G	0.0382887	0.00488385	1.29987e-14	0.778033	0.0048	0.066	0.9423	0.7853	0.0111	0.0129	0.3918	0.7852	0.0128	0.0096	0.1806	0.7854	0.007	0.0137	0.6101	0.7853	0.0153	0.0167	0.3603	0.785	0.0006	0.0167	0.9695	0.7848	-0.0018	0.0164	0.913	0.785	0.0245	0.0313	0.4333	0.7841
34	rs633695	15	58725839	G	A	0.0840069	0.00448287	9.09913e-80	0.292348	0.0004	0.0587	0.9951	0.3053	0.0224	0.0115	0.0520703	0.3053	-0.0052	0.0085	0.541101	0.3053	0.0301	0.0122	0.0136499	0.3054	0.015	0.0149	0.3133	0.3057	-0.0149	0.0149	0.3178	0.3052	0.0391	0.0146	0.00757705	0.3057	0.0165	0.0279	0.554	0.3056
35	rs6601924	10	5247302	C	T	0.0350603	0.00563873	8.50002e-10	0.845765	0.109	0.0778	0.1613	0.8585	0.0132	0.0153	0.3857	0.8588	-0.0038	0.0113	0.7362	0.859	-0.0004	0.0162	0.9801	0.859	-0.022	0.0198	0.2654	0.8588	-0.0465	0.0197	0.01854	0.8588	-0.0116	0.0195	0.5517	0.8586	0.0376	0.0369	0.3087	0.8598
36	rs6693447	1	2330190	G	T	0.0229488	0.00407772	4.79999e-09	0.461686	0.0087	0.0543	0.8732	0.5397	0.0011	0.0106	0.9163	0.5395	0.0034	0.0079	0.6666	0.5397	-0.0047	0.0113	0.6773	0.5396	0.0172	0.0138	0.2126	0.5396	-0.0055	0.0138	0.686901	0.539	-0.007	0.0136	0.6047	0.5397	0.0258	0.0257	0.3159	0.54
37	rs673335	11	75450576	C	T	-0.0669996	0.00554146	1.10002e-34	0.159762	0.0023	0.0632	0.9706	0.2419	0.0079	0.0124	0.5248	0.2412	0.0032	0.0092	0.7286	0.2412	0.0026	0.0131	0.8424	0.2414	0.0021	0.016	0.8969	0.2415	0.0141	0.016	0.3794	0.2411	0.0004	0.0158	0.9791	0.2415	0.0398	0.03	0.1838	0.2409
38	rs6882345	5	156397673	A	G	0.0288844	0.00421159	1.9002e-13	0.632863	-0.0473	0.0575	0.411	0.6673	-0.0174	0.0113	0.1219	0.667	-0.0161	0.0084	0.05428	0.6672	-0.0193	0.012	0.1068	0.6671	0.0042	0.0146	0.773101	0.6682	-0.0261	0.0146	0.0735208	0.6678	-0.0092	0.0144	0.5239	0.6676	-0.0567	0.0273	0.0377598	0.666
39	rs72789541	16	15127534	A	T	-0.0810999	0.00446068	5.60015e-75	0.29597	-0.0163	0.058	0.7791	0.3181	0.0119	0.0114	0.2942	0.3178	0.0143	0.0084	0.0893408	0.3176	0.0139	0.012	0.247	0.3176	-0.0069	0.0147	0.637901	0.3167	0.0121	0.0147	0.4105	0.3174	0.0131	0.0145	0.364	0.3172	0.026	0.0275	0.3435	0.318
40	rs737338	19	11347657	T	C	-0.0726631	0.0110354	3.50026e-11	0.035186	-0.1016	0.1109	0.3592	0.06367	0.017	0.0217	0.4331	0.06364	-0.0137	0.0161	0.3932	0.06364	-0.0006	0.0229	0.9788	0.06351	-0.0179	0.0281	0.5235	0.06357	-0.0389	0.028	0.1646	0.06388	0.0096	0.0275	0.726999	0.06366	0.0154	0.0526	0.769501	0.06376
41	rs77960347	18	47109955	G	A	0.161749	0.0177574	7.19946e-22	0.013239	-0.8252	0.3184	0.00956005	0.007254	-0.0149	0.0618	0.8093	0.007324	-0.0889	0.0461	0.0538902	0.007286	-0.0115	0.0665	0.863	0.007284	0.0339	0.08	0.6718	0.007438	-0.0461	0.0805	0.5665	0.007302	-0.0287	0.0803	0.720701	0.007285	-0.069	0.1491	0.6436	0.007433
42	rs7819706	8	19844415	G	A	-0.0396447	0.00628878	1.79999e-10	0.118291	-0.0696	0.0928	0.4531	0.09424	-0.0279	0.0182	0.125	0.09406	-0.0032	0.0135	0.8105	0.09423	-0.0027	0.0192	0.8888	0.0943	0.0562	0.0234	0.0163999	0.09462	-0.0279	0.0235	0.2341	0.09428	-0.0018	0.0231	0.937	0.09414	-0.0219	0.0441	0.6192	0.09354
43	rs7924036	10	65191645	T	G	0.0233527	0.00406452	5.49997e-10	0.504205	-0.0206	0.0541	0.7035	0.5137	-0.003	0.0106	0.7738	0.5133	0.0011	0.0079	0.8879	0.5139	0.0015	0.0112	0.8955	0.5138	0.0125	0.0137	0.363	0.5145	0.0007	0.0137	0.96	0.5134	0.0107	0.0135	0.4258	0.5134	-0.0013	0.0257	0.9608	0.5152
44	rs7970695	12	121423376	A	G	-0.0253039	0.00419603	1.2e-10	0.620549	0.0168	0.0552	0.7612	0.5848	0.0093	0.0108	0.388	0.5839	-0.0015	0.008	0.8487	0.5841	-0.0028	0.0114	0.8083	0.584	-0.0013	0.014	0.9253	0.5851	0.0052	0.014	0.7077	0.5842	0.004	0.0138	0.7689	0.5853	-0.0091	0.0262	0.7287	0.5854
45	rs9304381	18	47158234	T	C	0.0528854	0.00527814	5.19996e-24	0.818434	-0.0216	0.0712	0.7615	0.8229	-0.0036	0.014	0.7987	0.8231	0.0173	0.0103	0.0939507	0.8232	0.0012	0.0148	0.9332	0.8232	-0.0131	0.018	0.4671	0.8223	-0.0027	0.0181	0.8817	0.8226	0.0071	0.0178	0.6888	0.8227	0.032	0.0337	0.3416	0.8232
46	rs964184	11	116648917	C	G	-0.116637	0.00596503	8.9002e-87	0.867229	0.0707	0.0767	0.3565	0.854	-0.034	0.015	0.0233798	0.854	-0.0146	0.0111	0.1915	0.8541	-0.0023	0.0159	0.8853	0.8542	-0.0177	0.0194	0.3609	0.8542	-0.017	0.0194	0.3826	0.8541	-0.0043	0.0191	0.8241	0.8541	-0.0628	0.0364	0.0839905	0.8544
47	rs9987289	8	9183358	G	A	0.0566995	0.00707191	3.19963e-16	0.909151	0.0301	0.0815	0.7118	0.8575	-0.0113	0.0159	0.4772	0.8568	-0.01	0.0119	0.3974	0.8573	-0.0005	0.0168	0.974	0.8572	-0.0076	0.0207	0.7127	0.8577	-0.0382	0.0206	0.0633403	0.8572	0.0083	0.0202	0.680201	0.8574	0.0303	0.0385	0.4311	0.8573
	SNP: Single-nucleotide polymorphisms; EA: Effect allele; OA: Other allele; EAF: Effect allele frenquency.

## Sheet: Supplementary table 2
Supplementary Table 2. Information of identified SNPs in exposure (Omega-6 fatty acids) and outcomes.
SNP						Exposure (Omega-6 fatty acids)				Outcome (Atypical facial pain)				Outcome ( Pain in throat and chest)				Outcome ( Abdominal and pelvic pain)				Outcome ( Lower back pain or/and sciatica)				Outcome ( Pain in joint)				Outcome ( Pain in limb)				Outcome ( Low back pain)				Outcome ( Gynecological related pain)
NO	RS ID	Chromosome	Position	EA	OA	Beta	Se	P-value	EAF	Beta	Se	P-value	EAF	Beta	Se	P-value	EAF	Beta	Se	P-value	EAF	Beta	Se	P-value	EAF	Beta	Se	P-value	EAF	Beta	Se	P-value	EAF	Beta	Se	P-value	EAF	Beta	Se	P-value	EAF
1	rs1002687	1	62963737	A	G	0.090971	0.00421287	1e-107	0.644748	-0.0808	0.0599	0.1775	0.7143	-0.0109	0.0117	0.3524	0.7144	-0.0014	0.0087	0.8717	0.7141	-0.0104	0.0124	0.4029	0.7143	0.0023	0.0152	0.8777	0.7148	-0.0288	0.0152	0.0580096	0.7139	-0.0216	0.015	0.1501	0.7143	-0.0066	0.0285	0.8176	0.7154
2	rs1081105	19	45412955	C	A	0.118778	0.0123322	1.8e-22	0.027624	-0.1489	0.1901	0.4335	0.0214	-0.0274	0.0372	0.4604	0.02137	-0.0201	0.0274	0.465	0.02124	-0.036	0.0399	0.3667	0.02122	-0.0119	0.0479	0.8039	0.02157	-0.0446	0.0482	0.3553	0.02139	-0.0705	0.0479	0.1416	0.02134	-0.002	0.0896	0.9825	0.02111
3	rs112875651	8	126506694	A	G	-0.063694	0.00418831	2.2e-53	0.392346	0.1277	0.0556	0.02168	0.3876	-0.0091	0.0109	0.4028	0.3872	0.0024	0.0081	0.768599	0.3872	-0.0009	0.0115	0.9385	0.3872	-0.0214	0.0141	0.1287	0.3877	-0.0248	0.0141	0.0779094	0.3879	-0.0102	0.0139	0.4604	0.3875	-0.0018	0.0263	0.9445	0.3887
4	rs114863007	6	34729158	A	G	-0.0457294	0.00693029	7.3e-12	0.094543	0.0057	0.0772	0.9407	0.15	0.0002	0.0151	0.9878	0.1504	0.0308	0.0112	0.00610295	0.1502	0.0524	0.016	0.00101501	0.1503	0.0268	0.0196	0.1714	0.1494	/	/	/	/	0.06	0.0192	0.001789	0.1498	0.0281	0.0368	0.4444	0.1505
5	rs115478735	9	136149711	T	A	0.0422787	0.00521674	2.2e-17	0.183315	0.0607	0.0679	0.3707	0.1973	/	/	/	/	0.0307	0.0099	0.00181201	0.1973	0.0078	0.0141	0.5768	0.1975	0.0371	0.0172	0.0310399	0.1964	/	/	/	/	-0.0015	0.0169	0.9295	0.1969	0.0511	0.0322	0.1125	0.1954
6	rs11789603	9	107647019	T	C	0.0478798	0.00649064	9.7e-14	0.108831	0.0349	0.1028	0.7341	0.07558	-0.0119	0.0202	0.5559	0.07524	-0.0111	0.015	0.4581	0.0753	-0.0181	0.0216	0.4017	0.07536	-0.0282	0.026	0.2793	0.076	-0.0384	0.0262	0.142	0.07556	-0.011	0.0259	0.67	0.07565	0.049	0.0482	0.3098	0.07555
7	rs1260326	2	27730940	C	T	-0.0642561	0.00412206	3.9e-55	0.60401	0.0399	0.0568	0.483	0.6493	-0.02	0.0111	0.0726507	0.6491	-0.003	0.0083	0.715599	0.6491	-0.0073	0.0118	0.5381	0.6493	-0.0143	0.0144	0.3191	0.649	-0.0038	0.0144	0.792801	0.6491	-0.0132	0.0142	0.3501	0.6493	0.0144	0.027	0.5932	0.6505
8	rs12740374	1	109817590	T	G	-0.0572469	0.00485222	1.5e-32	0.221071	-0.0042	0.0661	0.9491	0.2145	-0.0107	0.0129	0.4076	0.2146	-0.0124	0.0096	0.195	0.2144	-0.0072	0.0137	0.5983	0.2145	-0.0146	0.0167	0.3827	0.2149	0.0001	0.0167	0.9963	0.215	0.0012	0.0165	0.9442	0.2148	-0.0248	0.0313	0.4282	0.2158
9	rs13108218	4	3443931	G	A	-0.035165	0.00417574	3.6e-18	0.615417	0.0099	0.0581	0.8645	0.6772	-0.0092	0.0114	0.417	0.6775	-0.0154	0.0084	0.0674606	0.6771	-0.0034	0.0121	0.776599	0.6772	-0.0202	0.0147	0.1711	0.6785	/	/	/	/	-0.0031	0.0145	0.833	0.6768	-0.0095	0.0275	0.7307	0.6765
10	rs141469619	11	116714293	G	A	0.110551	0.0213113	1.4e-08	0.01014	0.6909	0.4463	0.1216	0.004102	-0.0218	0.0883	0.8048	0.004049	0.0416	0.0654	0.5248	0.004081	-0.0301	0.0931	0.746799	0.004062	-0.107	0.113	0.3437	0.004072	-0.2391	0.1141	0.0361102	0.004031	0.0355	0.1112	0.749401	0.004081	0.0054	0.2115	0.9796	0.004087
11	rs142158911	19	11190534	A	G	-0.0944019	0.00631781	5.2e-52	0.116705	-0.0114	0.0892	0.8981	0.1021	-0.0015	0.0175	0.9311	0.1025	0.0056	0.0129	0.664899	0.1025	-0.0141	0.0184	0.4435	0.1024	0.0176	0.0226	0.4348	0.1019	-0.0068	0.0226	0.764599	0.102	0.0083	0.0221	0.708101	0.1024	0.0176	0.0421	0.6753	0.1029
12	rs1461729	8	9187242	G	A	0.0835465	0.00670616	2.8e-36	0.899221	0.0622	0.0789	0.4311	0.8443	-0.0079	0.0154	0.6075	0.8437	-0.0037	0.0115	0.745501	0.8441	0.0024	0.0163	0.8824	0.8441	-0.0112	0.02	0.5764	0.8444	-0.0362	0.0199	0.0696996	0.844	0.0077	0.0196	0.6924	0.8444	0.0382	0.0373	0.3065	0.8442
13	rs1800961	20	43042364	T	C	-0.0744567	0.0117812	3.3e-10	0.030192	0.001	0.1308	0.9937	0.04508	-0.0194	0.0255	0.4459	0.04548	-0.0002	0.0189	0.9932	0.0453	0.0072	0.0271	0.790999	0.04537	-0.0052	0.0329	0.8744	0.04533	-0.0512	0.0331	0.1218	0.04531	0.0137	0.0326	0.672901	0.04541	-0.0339	0.0615	0.582101	0.04526
14	rs183130	16	56991363	T	C	0.0615133	0.00431123	1.4e-48	0.324072	0.0547	0.0604	0.3651	0.2797	0.0012	0.0118	0.9189	0.2801	-0.0007	0.0088	0.9336	0.2797	-0.0185	0.0125	0.1392	0.2796	0.0148	0.0153	0.332	0.2799	-0.0102	0.0153	0.5066	0.2794	-0.0206	0.0151	0.1715	0.2795	-0.0251	0.0287	0.3823	0.2793
15	rs1883711	20	39179822	C	G	0.0922513	0.0118528	3.2e-16	0.031191	0.0999	0.1126	0.3748	0.06321	0.0076	0.022	0.730999	0.06288	0.0235	0.0163	0.1514	0.06289	0.0034	0.0233	0.8856	0.06306	0.0301	0.0284	0.288	0.06303	-0.0298	0.0284	0.2929	0.06302	-0.0283	0.0281	0.3132	0.06315	-0.0632	0.0535	0.2374	0.06228
16	rs261290	15	58678720	C	T	-0.0965507	0.00425095	1e-116	0.654653	-0.0052	0.0557	0.9262	0.6179	/	/	/	/	0.0054	0.0081	0.5024	0.6185	0.0101	0.0115	0.3833	0.6183	0.0192	0.0141	0.1737	0.6182	0.0209	0.0141	0.139	0.6182	0.016	0.0139	0.2504	0.6178	-0.0235	0.0263	0.3718	0.6168
17	rs2737245	8	116658583	T	G	-0.0274764	0.00450795	1.4e-09	0.278598	-0.0346	0.0587	0.555699	0.308	-0.0137	0.0115	0.2319	0.3086	-0.0017	0.0085	0.8412	0.3086	0.0048	0.0122	0.6944	0.3087	-0.0299	0.0149	0.0451502	0.3078	0	0.0149	0.9998	0.3082	-0.0069	0.0147	0.639599	0.3079	-0.0355	0.0279	0.2039	0.3062
18	rs2740488	9	107661742	C	A	-0.0501345	0.00457926	5.4e-28	0.265321	0.068	0.0681	0.3184	0.197	-0.0185	0.0134	0.1657	0.1974	-0.0034	0.0099	0.7291	0.1969	-0.0032	0.0142	0.8225	0.197	-0.0258	0.0173	0.1367	0.1973	-0.0339	0.0173	0.0498999	0.1977	0.0013	0.0171	0.9393	0.1976	0.0615	0.0323	0.0568499	0.1951
19	rs28383314	6	32587213	C	T	0.0388549	0.00415994	1.7e-18	0.622939	-0.0224	0.0644	0.727601	0.6895	0.0042	0.0126	0.738599	0.6894	-0.0019	0.0093	0.8425	0.6898	0.0061	0.0134	0.6498	0.6898	0.0139	0.0163	0.3956	0.6902	0.0347	0.0163	0.0334503	0.6893	0.0016	0.0161	0.9214	0.6893	0.0292	0.0304	0.3372	0.6904
20	rs3734854	6	31078836	A	G	0.0477116	0.0082133	5.9e-11	0.064679	0.1557	0.096	0.1048	0.08631	/	/	/	/	0.0009	0.014	0.9464	0.08621	0.0181	0.02	0.3639	0.08624	0.0561	0.0244	0.0213998	0.086	0.0367	0.0244	0.1325	0.08632	0.0377	0.0242	0.1189	0.08489	-0.0178	0.0463	0.7003	0.08548
21	rs3770586	2	169828995	T	C	-0.0229674	0.00405156	7.1e-09	0.48397	0.0362	0.0549	0.5097	0.4143	-0.01	0.0108	0.3504	0.414	-0.0055	0.008	0.4901	0.4145	-0.0055	0.0114	0.629901	0.4145	-0.0082	0.0139	0.5543	0.4144	0.0059	0.0139	0.670601	0.4139	-0.0131	0.0137	0.3383	0.4138	-0.0075	0.0261	0.774801	0.4127
22	rs3817335	11	47643891	A	T	-0.0277621	0.00421464	9.8e-12	0.350559	-0.1292	0.0585	0.0270701	0.3569	-0.0137	0.0114	0.2307	0.3568	-0.0088	0.0085	0.2986	0.3569	0.0012	0.0121	0.9235	0.3568	-0.0241	0.0148	0.1031	0.3576	0.0111	0.0148	0.453	0.3573	-0.0055	0.0146	0.7067	0.3569	0.0313	0.0276	0.2567	0.3578
23	rs4299376	2	44072576	T	G	-0.0353905	0.00431976	1.1e-16	0.676279	0.0676	0.0659	0.3048	0.7827	0.0226	0.0129	0.0809506	0.7831	/	/	/	/	0.0174	0.0137	0.2049	0.7832	0.0217	0.0167	0.193	0.7815	0.0025	0.0167	0.8814	0.7829	0.0298	0.0165	0.0702603	0.7821	0.0805	0.0312	0.00998389	0.7832
24	rs4439799	17	45781599	T	C	0.0224228	0.00404559	1.3e-08	0.502274	-0.0659	0.0543	0.2244	0.4677	0.0006	0.0106	0.9519	0.4676	0.0004	0.0079	0.9571	0.4675	0.0108	0.0113	0.3362	0.4673	-0.013	0.0137	0.3444	0.4676	-0.0245	0.0138	0.0751	0.4673	-0.0013	0.0136	0.9221	0.4676	-0.0233	0.0257	0.3654	0.466
25	rs4860948	4	69340991	A	T	0.027907	0.00470731	1.9e-09	0.244353	0.0206	0.0634	0.7453	0.2381	-0.0153	0.0125	0.2196	0.2383	-0.0041	0.0092	0.659699	0.2379	-0.0069	0.0132	0.6005	0.2379	-0.006	0.0161	0.710799	0.2383	-0.0111	0.0161	0.4909	0.2381	0.0197	0.0159	0.2156	0.2389	-0.0088	0.0301	0.769899	0.238
26	rs534417	1	23784965	G	A	0.0390397	0.00607823	9.3e-11	0.875005	0.0251	0.0852	0.7683	0.8856	0.0063	0.0167	0.7051	0.886	0.0077	0.0124	0.5337	0.8859	-0.004	0.0176	0.8209	0.886	0.0173	0.0216	0.4236	0.8863	0.0064	0.0216	0.7663	0.8863	-0.0118	0.0212	0.5781	0.8863	-0.0649	0.0405	0.1087	0.8861
27	rs55747707	7	73037366	A	G	-0.0494876	0.0050239	1.7e-22	0.203615	0.059	0.0705	0.403	0.18	0.0204	0.0138	0.14	0.1797	-0.0192	0.0102	0.0606401	0.1798	-0.0077	0.0147	0.6002	0.18	-0.0186	0.0179	0.2985	0.1815	0.01	0.0179	0.5747	0.1797	-0.0133	0.0177	0.4533	0.1797	0.0204	0.0334	0.540201	0.1805
28	rs56322906	19	11346155	A	G	-0.100371	0.0109592	1.2e-19	0.035157	-0.1123	0.111	0.3115	0.06359	0.0166	0.0217	0.4448	0.06356	-0.0149	0.0161	0.355	0.06357	0	0.023	0.9996	0.06343	-0.0172	0.0281	0.5399	0.06351	-0.0411	0.028	0.1422	0.06381	0.0118	0.0275	0.667999	0.06359	0.0163	0.0527	0.7573	0.06373
29	rs58542926	19	19379549	T	C	-0.128057	0.0076883	2.5e-65	0.074383	-0.1061	0.1105	0.3371	0.06428	-0.0345	0.0218	0.1137	0.06414	0.016	0.0161	0.319	0.06424	-0.0015	0.0231	0.9473	0.06423	-0.0183	0.0281	0.5158	0.06414	-0.005	0.0281	0.858	0.06439	-0.0127	0.0277	0.647	0.0646	-0.0574	0.0521	0.2709	0.06419
30	rs633695	15	58725839	G	A	0.0725178	0.00445048	1.3e-59	0.292348	0.0004	0.0587	0.9951	0.3053	0.0224	0.0115	0.0520703	0.3053	-0.0052	0.0085	0.541101	0.3053	0.0301	0.0122	0.0136499	0.3054	0.015	0.0149	0.3133	0.3057	-0.0149	0.0149	0.3178	0.3052	0.0391	0.0146	0.00757705	0.3057	0.0165	0.0279	0.554	0.3056
31	rs6471717	8	59377357	A	G	-0.0290285	0.00427754	4e-12	0.663091	0.0509	0.0556	0.3601	0.6149	0.0027	0.0109	0.8071	0.6151	-0.0132	0.0081	0.1028	0.6146	0.002	0.0115	0.8598	0.615	-0.0017	0.0141	0.9049	0.6155	0.0071	0.0141	0.6124	0.6149	-0.0019	0.0139	0.8911	0.6152	0.0085	0.0265	0.7484	0.6164
32	rs6547409	2	21190209	T	C	-0.0813514	0.00924809	2.4e-20	0.051258	-0.2187	0.1017	0.0314702	0.07687	0.0254	0.0199	0.2023	0.07731	-0.0176	0.0148	0.2319	0.07707	-0.0049	0.0211	0.8177	0.07699	-0.0387	0.0256	0.1308	0.0775	-0.0184	0.0258	0.4752	0.07677	-0.0162	0.0253	0.5232	0.07704	0.0651	0.048	0.1749	0.07795
33	rs6602911	13	114547372	T	C	0.0257493	0.00420044	1.3e-09	0.360079	-0.0319	0.0569	0.5747	0.3628	-0.0052	0.0111	0.6426	0.363	0.0058	0.0083	0.4796	0.3623	-0.0068	0.0118	0.5635	0.3624	-0.0184	0.0144	0.2023	0.3625	-0.0093	0.0144	0.5188	0.3628	-0.0178	0.0142	0.21	0.3633	-0.0426	0.0269	0.1136	0.3623
34	rs672889	2	21319016	G	T	0.0763943	0.00580512	1.3e-41	0.860091	-0.0668	0.0764	0.3821	0.8535	-0.0031	0.015	0.8355	0.8535	0.0078	0.0111	0.484	0.8535	0.0037	0.0158	0.8147	0.8535	-0.0258	0.0194	0.1825	0.8536	0.0005	0.0194	0.9788	0.8534	-0.0057	0.019	0.7652	0.853	0.0316	0.0365	0.3871	0.8549
35	rs6882345	5	156397673	A	G	0.0448784	0.00417905	1.2e-27	0.632863	-0.0473	0.0575	0.411	0.6673	-0.0174	0.0113	0.1219	0.667	-0.0161	0.0084	0.05428	0.6672	-0.0193	0.012	0.1068	0.6671	0.0042	0.0146	0.773101	0.6682	-0.0261	0.0146	0.0735208	0.6678	-0.0092	0.0144	0.5239	0.6676	-0.0567	0.0273	0.0377598	0.666
36	rs6934962	6	116322349	T	C	0.0228258	0.00411241	2.2e-08	0.400489	0.0138	0.0547	0.8014	0.4252	-0.0096	0.0107	0.3689	0.4255	-0.003	0.0079	0.7072	0.4255	-0.0039	0.0114	0.7345	0.4255	0.0053	0.0139	0.7006	0.4261	-0.0093	0.0138	0.5009	0.4257	0.0102	0.0136	0.4563	0.426	-0.0524	0.026	0.0437301	0.4257
37	rs6938647	6	160986915	C	A	-0.0481657	0.00494853	1.9e-23	0.782336	0.0296	0.0694	0.670199	0.81	0.0182	0.0136	0.1811	0.81	-0.002	0.0101	0.8461	0.8099	-0.0059	0.0145	0.684101	0.8099	-0.0102	0.0176	0.5627	0.8096	-0.0156	0.0176	0.3757	0.8101	0.0135	0.0174	0.4375	0.8099	-0.0222	0.0329	0.5001	0.8102
38	rs7139079	12	121415293	A	G	-0.0297379	0.00411541	3.3e-13	0.592501	0.0361	0.0545	0.5083	0.5514	0.0056	0.0107	0.6031	0.5502	0.0092	0.0079	0.2481	0.5507	-0.0078	0.0113	0.490999	0.5506	0.0012	0.0138	0.9312	0.5512	0.0082	0.0138	0.5534	0.5508	0.005	0.0136	0.7124	0.5517	-0.0162	0.0259	0.5315	0.552
39	rs72997616	11	75474195	A	C	-0.051564	0.00694288	1.6e-13	0.094064	0.1496	0.0879	0.0887299	0.1053	-0.0025	0.0173	0.8865	0.105	0.0066	0.0128	0.6033	0.1053	-0.0011	0.0184	0.9532	0.1052	0.0246	0.0223	0.2705	0.1054	-0.004	0.0224	0.8584	0.1048	-0.0002	0.0221	0.991	0.1052	0.0419	0.0419	0.3172	0.1043
40	rs740516	17	67082962	G	C	-0.0315718	0.00565892	1.4e-08	0.151132	-0.0293	0.0679	0.6665	0.1997	0.0312	0.0133	0.0189701	0.1997	-0.0098	0.0099	0.3195	0.2001	0.0232	0.0141	0.0990695	0.1999	-0.0137	0.0173	0.4282	0.1997	0.0295	0.0172	0.0862502	0.1997	0.0177	0.0169	0.2957	0.199	-0.0199	0.0322	0.5361	0.201
41	rs75406471	10	5257647	A	G	-0.0314077	0.00559075	2.7e-08	0.154684	-0.109	0.0778	0.1614	0.1415	-0.0133	0.0153	0.3836	0.1412	0.0036	0.0113	0.749799	0.141	0.0003	0.0163	0.9838	0.141	0.0225	0.0198	0.2554	0.1412	0.0469	0.0197	0.0175102	0.1411	0.0116	0.0195	0.5531	0.1414	-0.0373	0.0369	0.312	0.1402
42	rs7707394	5	74472939	A	G	0.02951	0.00420247	1.2e-12	0.357106	0.0084	0.0558	0.8797	0.3731	0.0131	0.011	0.2311	0.3728	0.0075	0.0081	0.3572	0.373	0.0112	0.0116	0.3324	0.3729	0.0066	0.0142	0.643301	0.3715	0.0119	0.0142	0.4017	0.3732	0.0173	0.014	0.2144	0.3722	-0.0499	0.0264	0.0591194	0.3733
43	rs7750288	6	160400147	G	A	0.0249212	0.00446247	1.3e-08	0.285011	0.0425	0.0607	0.4838	0.2784	-0.0096	0.0119	0.4173	0.2784	-0.0055	0.0088	0.5297	0.2782	0.0012	0.0126	0.9254	0.2782	-0.0327	0.0154	0.0340997	0.278	-0.0062	0.0154	0.6878	0.278	0.0087	0.0151	0.5667	0.2783	0.0296	0.0287	0.3023	0.2784
44	rs77960347	18	47109955	G	A	0.275526	0.0176159	2.8e-56	0.013239	-0.8252	0.3184	0.00956005	0.007254	-0.0149	0.0618	0.8093	0.007324	-0.0889	0.0461	0.0538902	0.007286	-0.0115	0.0665	0.863	0.007284	0.0339	0.08	0.6718	0.007438	-0.0461	0.0805	0.5665	0.007302	-0.0287	0.0803	0.720701	0.007285	-0.069	0.1491	0.6436	0.007433
45	rs79429216	19	45445517	A	G	0.15083	0.0179625	1.3e-17	0.012713	-0.3061	0.4389	0.4855	0.003991	0.1861	0.0852	0.0290302	0.003982	0.0387	0.063	0.5394	0.004032	0.1865	0.0915	0.04157	0.004013	0.071	0.1126	0.5285	0.003925	-0.068	0.1092	0.5336	0.004087	0.1119	0.1114	0.315	0.003925	-0.0972	0.2044	0.6343	0.003992
46	rs870526	2	20369562	T	C	-0.0318914	0.00403955	7.7e-16	0.521426	-0.0473	0.0554	0.3935	0.6098	-0.0005	0.0109	0.9614	0.6101	0.0076	0.008	0.345	0.6098	0.0213	0.0115	0.0641003	0.61	-0.0031	0.014	0.8271	0.6092	/	/	/	/	0.0199	0.0138	0.1512	0.6097	-0.0266	0.0262	0.3099	0.61
47	rs9295128	6	160751531	T	G	-0.196375	0.0159543	3.4e-36	0.016833	0.0677	0.2551	0.7906	0.01148	0.0322	0.05	0.5191	0.01142	0.0221	0.0369	0.5497	0.01148	0.0472	0.0529	0.3724	0.01146	-0.0299	0.0648	0.6448	0.01141	0.0134	0.0648	0.8357	0.01142	0.0245	0.0635	0.6998	0.01147	-0.0199	0.1199	0.8681	0.01139
48	rs9304381	18	47158234	T	C	0.0702336	0.00523609	7.2e-42	0.818434	-0.0216	0.0712	0.7615	0.8229	-0.0036	0.014	0.7987	0.8231	0.0173	0.0103	0.0939507	0.8232	0.0012	0.0148	0.9332	0.8232	-0.0131	0.018	0.4671	0.8223	-0.0027	0.0181	0.8817	0.8226	0.0071	0.0178	0.6888	0.8227	0.032	0.0337	0.3416	0.8232
49	rs9616847	22	50868669	T	A	0.023821	0.00415851	1.4e-08	0.388327	0.0046	0.0549	0.9338	0.4158	0.0079	0.0108	0.4633	0.4157	-0.0005	0.008	0.9541	0.4157	0.0193	0.0114	0.0898607	0.4157	0.0106	0.0139	0.4463	0.4157	0.0004	0.0139	0.9754	0.4154	0.0174	0.0137	0.205	0.4155	0.0034	0.026	0.8954	0.4144
50	rs964184	11	116648917	C	G	-0.138896	0.00594434	1.1e-125	0.867229	0.0707	0.0767	0.3565	0.854	-0.034	0.015	0.0233798	0.854	-0.0146	0.0111	0.1915	0.8541	-0.0023	0.0159	0.8853	0.8542	-0.0177	0.0194	0.3609	0.8542	-0.017	0.0194	0.3826	0.8541	-0.0043	0.0191	0.8241	0.8541	-0.0628	0.0364	0.0839905	0.8544
	SNP: Single-nucleotide polymorphisms; EA: Effect allele; OA: Other allele; EAF: Effect allele frenquency.

## Sheet: Supplementary table 3
Supplementary Table 3. Information of identified SNPs in exposure (Linoleic acid) and outcomes.
SNP						Exposure (Linoleic acid)				Outcome (Atypical facial pain)				Outcome ( Pain in throat and chest)				Outcome ( Abdominal and pelvic pain)				Outcome ( Lower back pain or/and sciatica)				Outcome ( Pain in joint)				Outcome ( Pain in limb)				Outcome ( Low back pain)				Outcome ( Gynecological related pain)
NO	RS ID	Chromosome	Position	EA	OA	Beta	Se	P-value	EAF	Beta	Se	P-value	EAF	Beta	Se	P-value	EAF	Beta	Se	P-value	EAF	Beta	Se	P-value	EAF	Beta	Se	P-value	EAF	Beta	Se	P-value	EAF	Beta	Se	P-value	EAF	Beta	Se	P-value	EAF
1	rs1002687	1	62963737	A	G	0.0868452	0.0042312	1.8e-97	0.644748	-0.0808	0.0599	0.1775	0.7143	-0.0109	0.0117	0.3524	0.7144	-0.0014	0.0087	0.8717	0.7141	-0.0104	0.0124	0.4029	0.7143	0.0023	0.0152	0.8777	0.7148	-0.0288	0.0152	0.0580096	0.7139	-0.0216	0.015	0.1501	0.7143	-0.0066	0.0285	0.8176	0.7154
2	rs1081105	19	45412955	C	A	0.120669	0.0123858	8.2e-23	0.027624	-0.1489	0.1901	0.4335	0.0214	-0.0274	0.0372	0.4604	0.02137	-0.0201	0.0274	0.465	0.02124	-0.036	0.0399	0.3667	0.02122	-0.0119	0.0479	0.8039	0.02157	-0.0446	0.0482	0.3553	0.02139	-0.0705	0.0479	0.1416	0.02134	-0.002	0.0896	0.9825	0.02111
3	rs10838724	11	47527052	T	G	-0.0262357	0.00424528	1.6e-10	0.368821	-0.1259	0.0583	0.0307298	0.3672	-0.0128	0.0114	0.2609	0.3672	-0.0083	0.0085	0.328	0.3672	-0.0011	0.0121	0.9263	0.3671	-0.024	0.0148	0.1042	0.3678	0.0095	0.0148	0.5213	0.3676	-0.0084	0.0145	0.5624	0.3672	0.0257	0.0275	0.3509	0.368
4	rs112875651	8	126506694	A	G	-0.0510959	0.00420654	5e-35	0.392346	0.1277	0.0556	0.02168	0.3876	-0.0091	0.0109	0.4028	0.3872	0.0024	0.0081	0.768599	0.3872	-0.0009	0.0115	0.9385	0.3872	-0.0214	0.0141	0.1287	0.3877	-0.0248	0.0141	0.0779094	0.3879	-0.0102	0.0139	0.4604	0.3875	-0.0018	0.0263	0.9445	0.3887
5	rs115478735	9	136149711	T	A	0.0428585	0.00523882	1.2e-17	0.183315	0.0607	0.0679	0.3707	0.1973	/	/	/	/	0.0307	0.0099	0.00181201	0.1973	0.0078	0.0141	0.5768	0.1975	0.0371	0.0172	0.0310399	0.1964					-0.0015	0.0169	0.9295	0.1969	0.0511	0.0322	0.1125	0.1954
6	rs11789603	9	107647019	T	C	0.0454099	0.00651811	1.7e-12	0.108831	0.0349	0.1028	0.7341	0.07558	-0.0119	0.0202	0.5559	0.07524	-0.0111	0.015	0.4581	0.0753	-0.0181	0.0216	0.4017	0.07536	-0.0282	0.026	0.2793	0.076	-0.0384	0.0262	0.142	0.07556	-0.011	0.0259	0.67	0.07565	0.049	0.0482	0.3098	0.07555
7	rs13108218	4	3443931	G	A	-0.0327027	0.00419342	5.9e-16	0.615417	0.0099	0.0581	0.8645	0.6772	-0.0092	0.0114	0.417	0.6775	-0.0154	0.0084	0.0674606	0.6771	-0.0034	0.0121	0.776599	0.6772	-0.0202	0.0147	0.1711	0.6785					-0.0031	0.0145	0.833	0.6768	-0.0095	0.0275	0.7307	0.6765
8	rs141469619	11	116714293	G	A	0.123842	0.0213968	3.8e-10	0.01014	0.6909	0.4463	0.1216	0.004102	-0.0218	0.0883	0.8048	0.004049	0.0416	0.0654	0.5248	0.004081	-0.0301	0.0931	0.746799	0.004062	-0.107	0.113	0.3437	0.004072	-0.2391	0.1141	0.0361102	0.004031	0.0355	0.1112	0.749401	0.004081	0.0054	0.2115	0.9796	0.004087
9	rs142158911	19	11190534	A	G	-0.0915875	0.00634525	1.2e-48	0.116705	-0.0114	0.0892	0.8981	0.1021	-0.0015	0.0175	0.9311	0.1025	0.0056	0.0129	0.664899	0.1025	-0.0141	0.0184	0.4435	0.1024	0.0176	0.0226	0.4348	0.1019	-0.0068	0.0226	0.764599	0.102	0.0083	0.0221	0.708101	0.1024	0.0176	0.0421	0.6753	0.1029
10	rs1461729	8	9187242	G	A	0.0703705	0.00673534	5.4e-26	0.899221	0.0622	0.0789	0.4311	0.8443	-0.0079	0.0154	0.6075	0.8437	-0.0037	0.0115	0.745501	0.8441	0.0024	0.0163	0.8824	0.8441	-0.0112	0.02	0.5764	0.8444	-0.0362	0.0199	0.0696996	0.844	0.0077	0.0196	0.6924	0.8444	0.0382	0.0373	0.3065	0.8442
11	rs174564	11	61588305	G	A	0.0842755	0.00424412	5.1e-88	0.347013	0.0227	0.0549	0.679401	0.4152	-0.0047	0.0107	0.662101	0.4143	/	/	/	/	0.0229	0.0114	0.0445903	0.4147	0.0072	0.0139	0.606801	0.4141	-0.0171	0.0139	0.219	0.4147	0.031	0.0137	0.0235999	0.4148	-0.0095	0.026	0.715201	0.4138
12	rs186696265	6	161111700	T	C	-0.227024	0.0170817	2.2e-41	0.014358	0.0101	0.2162	0.9627	0.01653	0.0544	0.042	0.1944	0.01664	/	/	/	/	0.0121	0.0446	0.787	0.01664	0.0572	0.0553	0.301	0.01629	-0.0575	0.0547	0.2934	0.01654	0.0142	0.0537	0.791799	0.01662	0.1848	0.1012	0.0677501	0.01653
13	rs1883711	20	39179822	C	G	0.089775	0.0119031	3.7e-15	0.031191	0.0999	0.1126	0.3748	0.06321	0.0076	0.022	0.730999	0.06288	0.0235	0.0163	0.1514	0.06289	0.0034	0.0233	0.8856	0.06306	0.0301	0.0284	0.288	0.06303	-0.0298	0.0284	0.2929	0.06302	-0.0283	0.0281	0.3132	0.06315	-0.0632	0.0535	0.2374	0.06228
14	rs247617	16	56990716	A	C	0.0506744	0.00433307	6.5e-33	0.323625	0.0574	0.0604	0.3419	0.2796	0.0028	0.0118	0.8118	0.28	0	0.0088	0.998	0.2795	-0.0184	0.0125	0.1433	0.2794	0.0168	0.0153	0.2709	0.2798	-0.01	0.0153	0.513	0.2793	-0.0201	0.0151	0.1818	0.2793	-0.0258	0.0287	0.3695	0.2791
15	rs261290	15	58678720	C	T	-0.089118	0.00426927	7.9e-99	0.654653	-0.0052	0.0557	0.9262	0.6179	/	/	/	/	0.0054	0.0081	0.5024	0.6185	0.0101	0.0115	0.3833	0.6183	0.0192	0.0141	0.1737	0.6182	0.0209	0.0141	0.139	0.6182	0.016	0.0139	0.2504	0.6178	-0.0235	0.0263	0.3718	0.6168
16	rs2740488	9	107661742	C	A	-0.0482851	0.00459865	1e-25	0.265321	0.068	0.0681	0.3184	0.197	-0.0185	0.0134	0.1657	0.1974	-0.0034	0.0099	0.7291	0.1969	-0.0032	0.0142	0.8225	0.197	-0.0258	0.0173	0.1367	0.1973	-0.0339	0.0173	0.0498999	0.1977	0.0013	0.0171	0.9393	0.1976	0.0615	0.0323	0.0568499	0.1951
17	rs3011437	6	161074143	G	T	0.0357926	0.0044745	1.3e-16	0.294371	-0.0535	0.0635	0.4001	0.2395	-0.0145	0.0125	0.244	0.2395	0.0062	0.0092	0.5018	0.2396	-0.0034	0.0132	0.7972	0.2395	0.004	0.0161	0.804	0.2397	0.0272	0.0161	0.091939	0.2396	-0.0188	0.0159	0.2355	0.2396	0.0382	0.0301	0.2048	0.2395
18	rs34232196	1	55489542	T	C	-0.0305851	0.00474221	8.3e-11	0.245325	-0.1056	0.064	0.0988804	0.2333	/	/	/	/	0.0106	0.0093	0.2525	0.2335	-0.0072	0.0132	0.5869	0.2334	0.0162	0.0162	0.318	0.2334	-0.0115	0.0162	0.4766	0.2335	-0.0097	0.0159	0.5445	0.2331	0.0151	0.0304	0.618899	0.2337
19	rs35633876	2	20363074	T	G	-0.0344611	0.00406887	2.4e-17	0.481841	0.0202	0.0545	0.7115	0.5651	-0.001	0.0107	0.9254	0.5651	0.0043	0.0079	0.5907	0.5651	0.0062	0.0113	0.584901	0.5652	-0.0132	0.0138	0.3412	0.5645	0.0201	0.0138	0.1457	0.5652	0.0028	0.0136	0.8355	0.565	-0.0051	0.0258	0.8431	0.5662
20	rs36018387	6	35386872	T	C	-0.0442699	0.00662522	6.4e-12	0.105092	0.0691	0.0797	0.3858	0.1367	-0.0092	0.0157	0.5577	0.137	0.0252	0.0116	0.02969	0.1368	0.0482	0.0165	0.00345804	0.1369	0.0321	0.0202	0.1114	0.1362	0.0449	0.0202	0.0262102	0.137	0.0585	0.0198	0.00315399	0.1365	0.0284	0.038	0.4548	0.1374
21	rs4299376	2	44072576	T	G	-0.0387395	0.00433864	2.5e-19	0.676279	0.0676	0.0659	0.3048	0.7827	0.0226	0.0129	0.0809506	0.7831	/	/	/	/	0.0174	0.0137	0.2049	0.7832	0.0217	0.0167	0.193	0.7815	0.0025	0.0167	0.8814	0.7829	0.0298	0.0165	0.0702603	0.7821	0.0805	0.0312	0.00998389	0.7832
22	rs4665972	2	27598097	C	T	-0.0513405	0.00416674	1.3e-35	0.604642	0.003	0.0558	0.9565	0.6231	-0.0127	0.0109	0.2445	0.6231	-0.0046	0.0081	0.569799	0.6231	-0.0011	0.0116	0.9212	0.6233	-0.0057	0.0141	0.6848	0.6229	-0.003	0.0142	0.8306	0.6229	-0.0054	0.0139	0.6971	0.623	0.0231	0.0265	0.383	0.6242
23	rs4947302	6	31074128	T	C	0.0459621	0.00824431	4.8e-10	0.064792	0.1479	0.0962	0.1242	0.08584	/	/	/	/	0.0004	0.0141	0.9746	0.08572	0.0196	0.02	0.3265	0.08576	0.0552	0.0244	0.0237001	0.08556	0.0339	0.0245	0.1654	0.08585	0.0387	0.0242	0.1106	0.08445	-0.0178	0.0465	0.7026	0.08486
24	rs534417	1	23784965	G	A	0.0359986	0.00610468	2.5e-09	0.875005	0.0251	0.0852	0.7683	0.8856	0.0063	0.0167	0.7051	0.886	0.0077	0.0124	0.5337	0.8859	-0.004	0.0176	0.8209	0.886	0.0173	0.0216	0.4236	0.8863	0.0064	0.0216	0.7663	0.8863	-0.0118	0.0212	0.5781	0.8863	-0.0649	0.0405	0.1087	0.8861
25	rs55747707	7	73037366	A	G	-0.0449899	0.00504536	1.5e-18	0.203615	0.059	0.0705	0.403	0.18	0.0204	0.0138	0.14	0.1797	-0.0192	0.0102	0.0606401	0.1798	-0.0077	0.0147	0.6002	0.18	-0.0186	0.0179	0.2985	0.1815	0.01	0.0179	0.5747	0.1797	-0.0133	0.0177	0.4533	0.1797	0.0204	0.0334	0.540201	0.1805
26	rs56322906	19	11346155	A	G	-0.0883014	0.0110068	2.9e-15	0.035157	-0.1123	0.111	0.3115	0.06359	0.0166	0.0217	0.4448	0.06356	-0.0149	0.0161	0.355	0.06357	0	0.023	0.9996	0.06343	-0.0172	0.0281	0.5399	0.06351	-0.0411	0.028	0.1422	0.06381	0.0118	0.0275	0.667999	0.06359	0.0163	0.0527	0.7573	0.06373
27	rs58542926	19	19379549	T	C	-0.109822	0.00772171	7.5e-48	0.074383	-0.1061	0.1105	0.3371	0.06428	-0.0345	0.0218	0.1137	0.06414	0.016	0.0161	0.319	0.06424	-0.0015	0.0231	0.9473	0.06423	-0.0183	0.0281	0.5158	0.06414	-0.005	0.0281	0.858	0.06439	-0.0127	0.0277	0.647	0.0646	-0.0574	0.0521	0.2709	0.06419
28	rs602633	1	109821511	G	T	0.0531806	0.00490259	7.5e-28	0.78295	0.0144	0.0657	0.826	0.783	0.0096	0.0129	0.4579	0.7828	0.0108	0.0095	0.258	0.7831	0.0048	0.0136	0.725	0.783	0.0139	0.0167	0.4042	0.7828	-0.0038	0.0166	0.8188	0.7825	-0.0042	0.0164	0.7954	0.7827	0.027	0.0312	0.3862	0.7818
29	rs633695	15	58725839	G	A	0.0697	0.00446965	2e-54	0.292348	0.0004	0.0587	0.9951	0.3053	0.0224	0.0115	0.0520703	0.3053	-0.0052	0.0085	0.541101	0.3053	0.0301	0.0122	0.0136499	0.3054	0.015	0.0149	0.3133	0.3057	-0.0149	0.0149	0.3178	0.3052	0.0391	0.0146	0.00757705	0.3057	0.0165	0.0279	0.554	0.3056
30	rs6471717	8	59377357	A	G	-0.0308556	0.00429616	1.4e-13	0.663091	0.0509	0.0556	0.3601	0.6149	0.0027	0.0109	0.8071	0.6151	-0.0132	0.0081	0.1028	0.6146	0.002	0.0115	0.8598	0.615	-0.0017	0.0141	0.9049	0.6155	0.0071	0.0141	0.6124	0.6149	-0.0019	0.0139	0.8911	0.6152	0.0085	0.0265	0.7484	0.6164
31	rs6602911	13	114547372	T	C	0.0238048	0.00421825	1.4e-08	0.360079	-0.0319	0.0569	0.5747	0.3628	-0.0052	0.0111	0.6426	0.363	0.0058	0.0083	0.4796	0.3623	-0.0068	0.0118	0.5635	0.3624	-0.0184	0.0144	0.2023	0.3625	-0.0093	0.0144	0.5188	0.3628	-0.0178	0.0142	0.21	0.3633	-0.0426	0.0269	0.1136	0.3623
32	rs6882345	5	156397673	A	G	0.0441266	0.00419712	2e-26	0.632863	-0.0473	0.0575	0.411	0.6673	-0.0174	0.0113	0.1219	0.667	-0.0161	0.0084	0.05428	0.6672	-0.0193	0.012	0.1068	0.6671	0.0042	0.0146	0.773101	0.6682	-0.0261	0.0146	0.0735208	0.6678	-0.0092	0.0144	0.5239	0.6676	-0.0567	0.0273	0.0377598	0.666
33	rs693	2	21232195	A	G	0.0614441	0.00405281	3.4e-54	0.520883	0.053	0.0549	0.3341	0.4217	-0.0149	0.0108	0.166	0.4215	-0.0126	0.008	0.1138	0.4211	0.0011	0.0114	0.9259	0.4215	-0.0001	0.0139	0.9928	0.4226	0.0067	0.0139	0.6276	0.4215	0.0056	0.0137	0.6806	0.4214	0.009	0.026	0.728501	0.4216
34	rs7139079	12	121415293	A	G	-0.0259545	0.00413291	4.8e-10	0.592501	0.0361	0.0545	0.5083	0.5514	0.0056	0.0107	0.6031	0.5502	0.0092	0.0079	0.2481	0.5507	-0.0078	0.0113	0.490999	0.5506	0.0012	0.0138	0.9312	0.5512	0.0082	0.0138	0.5534	0.5508	0.005	0.0136	0.7124	0.5517	-0.0162	0.0259	0.5315	0.552
35	rs740516	17	67082962	G	C	-0.03364	0.00568287	1.9e-09	0.151132	-0.0293	0.0679	0.6665	0.1997	/	/	/	/	-0.0098	0.0099	0.3195	0.2001	0.0232	0.0141	0.0990695	0.1999	-0.0137	0.0173	0.4282	0.1997	0.0295	0.0172	0.0862502	0.1997	0.0177	0.0169	0.2957	0.199	-0.0199	0.0322	0.5361	0.201
36	rs7707394	5	74472939	A	G	0.0316688	0.00422065	3.9e-14	0.357106	0.0084	0.0558	0.8797	0.3731	0.0131	0.011	0.2311	0.3728	0.0075	0.0081	0.3572	0.373	0.0112	0.0116	0.3324	0.3729	0.0066	0.0142	0.643301	0.3715	0.0119	0.0142	0.4017	0.3732	0.0173	0.014	0.2144	0.3722	-0.0499	0.0264	0.0591194	0.3733
37	rs7750288	6	160400147	G	A	0.0265974	0.0044814	1.1e-09	0.285011	0.0425	0.0607	0.4838	0.2784	-0.0096	0.0119	0.4173	0.2784	-0.0055	0.0088	0.5297	0.2782	0.0012	0.0126	0.9254	0.2782	-0.0327	0.0154	0.0340997	0.278	-0.0062	0.0154	0.6878	0.278	0.0087	0.0151	0.5667	0.2783	0.0296	0.0287	0.3023	0.2784
38	rs77960347	18	47109955	G	A	0.248604	0.0176915	1.1e-45	0.013239	-0.8252	0.3184	0.00956005	0.007254	-0.0149	0.0618	0.8093	0.007324	-0.0889	0.0461	0.0538902	0.007286	-0.0115	0.0665	0.863	0.007284	0.0339	0.08	0.6718	0.007438	-0.0461	0.0805	0.5665	0.007302	-0.0287	0.0803	0.720701	0.007285	-0.069	0.1491	0.6436	0.007433
39	rs7816447	8	19882950	C	T	-0.0487086	0.00671655	8.2e-13	0.100848	-0.0449	0.0956	0.6387	0.08815	-0.0342	0.0187	0.0678703	0.08785	0	0.0139	0.9988	0.08806	0.0007	0.0199	0.9702	0.08813	0.038	0.0242	0.116	0.08846	-0.0204	0.0242	0.3994	0.08816	0.0027	0.0239	0.9087	0.08797	-0.0514	0.0455	0.2581	0.08743
40	rs79429216	19	45445517	A	G	0.146817	0.0180405	1.6e-16	0.012713	-0.3061	0.4389	0.4855	0.003991	0.1861	0.0852	0.0290302	0.003982	0.0387	0.063	0.5394	0.004032	0.1865	0.0915	0.04157	0.004013	0.071	0.1126	0.5285	0.003925	-0.068	0.1092	0.5336	0.004087	0.1119	0.1114	0.315	0.003925	-0.0972	0.2044	0.6343	0.003992
41	rs9302635	16	72144174	C	T	-0.0283511	0.00523184	3.4e-08	0.182464	0.0248	0.0712	0.727301	0.1746	0.0204	0.014	0.145	0.1745	-0.0107	0.0104	0.3029	0.1743	-0.0042	0.0149	0.780001	0.1744	0.0024	0.0181	0.8927	0.1745	0.0353	0.0181	0.0510199	0.1743	-0.008	0.0178	0.6524	0.1748	0.0471	0.0339	0.1647	0.173
42	rs9304381	18	47158234	T	C	0.0628471	0.00525856	1e-33	0.818434	-0.0216	0.0712	0.7615	0.8229	-0.0036	0.014	0.7987	0.8231	0.0173	0.0103	0.0939507	0.8232	0.0012	0.0148	0.9332	0.8232	-0.0131	0.018	0.4671	0.8223	-0.0027	0.0181	0.8817	0.8226	0.0071	0.0178	0.6888	0.8227	0.032	0.0337	0.3416	0.8232
43	rs964184	11	116648917	C	G	-0.145606	0.00596821	2e-136	0.867229	0.0707	0.0767	0.3565	0.854	/	/	/	/	/	/	/	/	-0.0023	0.0159	0.8853	0.8542	-0.0177	0.0194	0.3609	0.8542	-0.017	0.0194	0.3826	0.8541	-0.0043	0.0191	0.8241	0.8541	-0.0628	0.0364	0.0839905	0.8544
SNP: Single-nucleotide polymorphisms; EA: Effect allele; OA: Other allele; EAF: Effect allele frenquency.

## Sheet: Information of SNPs. Part 4
Supplementary Table 4. Information of identified SNPs in exposure (Docosahexaenoic acid) and outcomes.
SNP						Exposure (Docosahexaenoic acid)				Outcome (Atypical facial pain)				Outcome ( Pain in throat and chest)				Outcome ( Abdominal and pelvic pain)				Outcome ( Lower back pain or/and sciatica)				Outcome ( Pain in joint)				Outcome ( Pain in limb)				Outcome ( Low back pain)				Outcome ( Gynecological related pain)
NO	RS ID	Chromosome	Position	EA	OA	Beta	Se	P-value	EAF	Beta	Se	P-value	EAF	Beta	Se	P-value	EAF	Beta	Se	P-value	EAF	Beta	Se	P-value	EAF	Beta	Se	P-value	EAF	Beta	Se	P-value	EAF	Beta	Se	P-value	EAF	Beta	Se	P-value	EAF
1	rs11122450	1	230301811	G	T	0.0226284	0.00409561	3.40001e-08	0.61149	0.0251	0.0546	0.646001	0.5637	-0.0063	0.00409561	3.40001e-08	0.5635	-0.0053	0.00409561	230301811	0.564	0.0048	0.0113	0.6708	0.5639	0.0047	0.0138	0.7331	0.5643	-0.0082	0.0138	0.5546	0.5636	0.0045	0.0137	0.740699	0.5648	-0.0373	0.0258	0.1485	0.5629
2	rs112875651	8	126506694	A	G	-0.0490959	0.00414568	1.59993e-32	0.392346	0.1277	0.0556	0.02168	0.3876	-0.0091	0.00414568	1.59993e-32	0.3872	0.0024	0.00414568	126506694	0.3872	-0.0009	0.0115	0.9385	0.3872	-0.0214	0.0141	0.1287	0.3877	-0.0248	0.0141	0.0779094	0.3879	-0.0102	0.0139	0.4604	0.3875	-0.0018	0.0263	0.9445	0.3887
3	rs11681659	2	136820960	T	C	-0.0294969	0.00440594	5.30029e-12	0.716465	0.0802	0.0559	0.151	0.6231	0.0151	0.00440594	5.30029e-12	0.623	0.0162	0.00440594	136820960	0.6233	0.0163	0.0116	0.159	0.6234	0.0161	0.0141	0.2545	0.6223	0.0115	0.0141	0.4156	0.6236	0.0125	0.0139	0.3687	0.6236	0.0816	0.0264	0.00198898	0.6204
4	rs12226389	11	61823630	C	T	-0.0437768	0.00516019	3.80014e-18	0.18582	-0.0477	0.0713	0.5038	0.1773	0.0025	0.00516019	3.80014e-18	0.1771	-0.0047	0.00516019	61823630	0.1774	0.0016	0.0148	0.9161	0.1774	-0.0023	0.018	0.8979	0.1779	0.0053	0.0181	0.768399	0.1773	0.0031	0.0178	0.8626	0.1777	-0.0177	0.0336	0.5986	0.1784
5	rs1260326	2	27730940	C	T	-0.0466812	0.00407928	8.69961e-30	0.60401	0.0399	0.0568	0.483	0.6493	-0.02	0.00407928	8.69961e-30	0.6491	-0.003	0.00407928	27730940	0.6491	-0.0073	0.0118	0.5381	0.6493	-0.0143	0.0144	0.3191	0.649	-0.0038	0.0144	0.792801	0.6491	-0.0132	0.0142	0.3501	0.6493	0.0144	0.027	0.5932	0.6505
6	rs12914626	15	58738423	T	C	-0.0608884	0.00439066	7.50067e-45	0.701938	0.0226	0.0567	0.6899	0.6454	-0.0096	0.00439066	7.50067e-45	0.6454	0.0033	0.00439066	58738423	0.6451	-0.0286	0.0118	0.0150699	0.6451	-0.0107	0.0144	0.4549	0.6453	0.0003	0.0144	0.9818	0.646	-0.0306	0.0141	0.0302601	0.6455	-0.0148	0.0269	0.5827	0.6453
7	rs13424225	2	241214158	T	G	0.0223562	0.00401299	1.09999e-08	0.449809	-0.0021	0.0542	0.9697	0.4645	-0.0007	0.00401299	1.09999e-08	0.4648	-0.0028	0.00401299	241214158	0.4647	-0.0011	0.0112	0.9205	0.4646	0.0104	0.0137	0.4494	0.4641	0.0234	0.0137	0.0888198	0.4645	0.0167	0.0135	0.2174	0.4647	-0.0189	0.0257	0.462701	0.4653
8	rs139974673	15	44027885	C	T	0.0709705	0.0125759	8.79995e-09	0.025918	-0.2351	0.3753	0.531001	0.005241	0.0477	0.0125759	8.79995e-09	0.005116	0.2076	0.0125759	44027885	0.005213	0.032	0.08	0.6894	0.005226	0.0952	0.0971	0.3266	0.00511	0.0815	0.097	0.4009	0.005191	0.0745	0.0961	0.4385	0.005237	-0.0454	0.1776	0.7981	0.00514
9	rs143355652	11	61453822	T	C	-0.151409	0.0200643	6.59933e-14	0.010467	0.2133	0.3071	0.487401	0.008185	0.05	0.0200643	6.59933e-14	0.00826	0.0249	0.0200643	61453822	0.008228	-0.1593	0.0636	0.0122101	0.008216	0.0205	0.0778	0.792399	0.008216	-0.1112	0.0782	0.1549	0.008106	-0.1447	0.0765	0.0586206	0.008214	0.058	0.1462	0.6917	0.007972
10	rs145659493	11	61850279	A	C	0.0946966	0.0159899	1.7e-09	0.015854	0.1193	0.173	0.490601	0.02509	0.0256	0.0159899	1.7e-09	0.02536	-0.0442	0.0159899	61850279	0.02531	0.0653	0.0355	0.0660998	0.02532	0.0048	0.0437	0.9133	0.02519	0.0339	0.0437	0.4377	0.02527	0.0452	0.0428	0.2913	0.02529	-0.0543	0.0806	0.5007	0.02598
11	rs145786300	11	61406089	A	G	-0.131877	0.018912	4.00037e-12	0.011985	-0.2252	0.2788	0.4192	0.01013	0.0307	0.018912	4.00037e-12	0.01002	-0.0214	0.018912	61406089	0.01002	0.0906	0.0581	0.119	0.01004	-0.1322	0.0716	0.0648396	0.01007	0.0186	0.071	0.793299	0.01006	0.0561	0.0698	0.4214	0.01004	-0.061	0.1333	0.6475	0.009931
12	rs149820547	11	61983775	G	T	-0.0544364	0.00998382	4.79999e-08	0.042103	-0.2581	0.1225	0.0351399	0.05111	0.0204	0.00998382	4.79999e-08	0.05093	-0.0082	0.00998382	61983775	0.05112	-0.0075	0.0255	0.768	0.05116	-0.0095	0.0311	0.760599	0.05111	-0.0113	0.0311	0.7163	0.05113	0.0009	0.0306	0.977	0.05124	0.0114	0.0582	0.8451	0.05155
13	rs1560390	15	58580781	C	T	-0.0501722	0.00484722	2.49977e-26	0.219684	-0.0176	0.0751	0.8144	0.1548	-0.0009	0.00484722	2.49977e-26	0.1542	-0.0163	0.00484722	58580781	0.1539	-0.02	0.0157	0.2029	0.154	0.0072	0.019	0.7065	0.1552	-0.0283	0.0191	0.1385	0.154	-0.0172	0.0188	0.3608	0.1545	-0.1018	0.0356	0.00426098	0.1527
14	rs16940904	17	44186063	T	C	-0.039552	0.00478883	2.09991e-17	0.226571	0.1215	0.0986	0.2179	0.08314	-0.0412	0.00478883	2.09991e-17	0.08306	-0.0097	0.00478883	44186063	0.08314	0.0078	0.0208	0.7092	0.0832	-0.0005	0.0251	0.9851	0.0837	-0.007	0.0252	0.7808	0.08345	0.0304	0.025	0.2253	0.08336	0.0862	0.0464	0.0636004	0.08238
15	rs174564	11	61588305	G	A	-0.289714	0.00417057	1e-200	0.347013	0.0227	0.0549	0.679401	0.4152	-0.0047	0.00417057	1e-200	0.4143	0.0241	0.00417057	61588305	0.4147	0.0229	0.0114	0.0445903	0.4147	0.0072	0.0139	0.606801	0.4141	-0.0171	0.0139	0.219	0.4147	0.031	0.0137	0.0235999	0.4148	-0.0095	0.026	0.715201	0.4138
16	rs1800978	9	107665978	G	C	-0.0336067	0.0060825	4.79999e-08	0.123991	0.1384	0.0885	0.1182	0.1052	-0.0039	0.0060825	4.79999e-08	0.1052	-0.0119	0.0060825	107665978	0.1051	0.0148	0.0184	0.4187	0.1052	-0.0256	0.0225	0.254	0.1052	-0.0393	0.0225	0.0802805	0.1055	0.006	0.0221	0.784401	0.1053	0.068	0.0423	0.1078	0.104
17	rs182611493	19	19458388	G	A	-0.157436	0.0192286	1.59993e-16	0.012519	0.1009	0.1247	0.4183	0.05074	0.0231	0.0192286	1.59993e-16	0.05095	0.017	0.0192286	19458388	0.05087	0.0083	0.0255	0.744801	0.0509	0.0272	0.0313	0.3844	0.05067	-0.0137	0.0315	0.6642	0.05061	-0.01	0.0308	0.7452	0.05051	-0.1053	0.0587	0.0729206	0.05166
18	rs2232143	11	60899701	C	T	0.0849325	0.0142562	6.59994e-09	0.021879	-0.08	0.2396	0.738501	0.01311	0.0414	0.0142562	6.59994e-09	0.01318	-0.0017	0.0142562	60899701	0.01317	0.0929	0.0499	0.0623606	0.01314	0.1991	0.0609	0.001084	0.01313	0.0685	0.0606	0.258	0.01316	0.102	0.0601	0.0900492	0.01301	0.0458	0.1146	0.6897	0.01306
19	rs2278426	19	11350488	T	C	-0.060337	0.0108352	3.69999e-08	0.035183	-0.1003	0.1109	0.3656	0.06374	0.0162	0.0108352	3.69999e-08	0.06371	-0.0146	0.0108352	11350488	0.06371	-0.0005	0.0229	0.9831	0.06357	-0.0184	0.0281	0.512	0.06365	-0.0417	0.0279	0.1354	0.06395	0.0116	0.0275	0.6743	0.06374	0.0191	0.0526	0.7171	0.06388
20	rs2394976	6	31311912	T	G	-0.0343828	0.00541148	5.60015e-11	0.161648	-0.0426	0.0912	0.640301	0.1123	0.0291	0.00541148	5.60015e-11	0.1131	0.0137	0.00541148	31311912	0.1129	0.0316	0.0188	0.0938296	0.1131	0.0676	0.0229	0.00315602	0.1125	-0.0165	0.023	0.4734	0.1125	0.0489	0.0226	0.0305802	0.1131	0.0062	0.0423	0.8827	0.114
21	rs261291	15	58680178	C	T	0.115166	0.00417215	5.39511e-172	0.356068	0.006	0.0555	0.914	0.3885	-0.0167	0.00417215	5.39511e-172	0.3879	-0.0051	0.00417215	58680178	0.3879	-0.0091	0.0115	0.4272	0.3881	-0.0203	0.0141	0.1495	0.3882	-0.0181	0.0141	0.1973	0.3882	-0.0137	0.0138	0.3205	0.3886	0.0204	0.0262	0.437	0.3897
22	rs273912	5	131661349	T	G	0.0258164	0.00438088	6.59994e-10	0.707071	-0.0612	0.055	0.2662	0.5853	-0.0209	0.00438088	6.59994e-10	0.5856	-0.0053	0.00438088	131661349	0.585	-0.0039	0.0114	0.735201	0.5851	0.0079	0.014	0.5692	0.5866	-0.0139	0.0139	0.3171	0.5857	-0.0143	0.0137	0.2967	0.5852	0.0169	0.0261	0.5181	0.5834
23	rs325	8	19819328	C	T	0.038745	0.00662692	3.79997e-09	0.100483	-0.0331	0.0953	0.7281	0.08878	-0.0314	0.00662692	3.79997e-09	0.0885	0.0005	0.00662692	19819328	0.08869	-0.0001	0.0198	0.9951	0.08875	0.0465	0.0241	0.0535094	0.08913	-0.0204	0.0242	0.3983	0.08877	0.0045	0.0238	0.8491	0.08862	-0.0498	0.0453	0.2714	0.08812
24	rs3764261	16	56993324	A	C	0.039214	0.00426253	1.9002e-21	0.324455	0.0561	0.0603	0.3522	0.2795	0.0029	0.00426253	1.9002e-21	0.2799	-0.0002	0.00426253	56993324	0.2795	-0.0188	0.0125	0.1342	0.2794	0.0166	0.0153	0.276	0.2798	-0.0102	0.0153	0.5038	0.2793	-0.0208	0.015	0.1665	0.2793	-0.0255	0.0287	0.3736	0.2791
25	rs4860987	4	69491284	T	A	0.0390619	0.00482116	3.90032e-16	0.258609	-0.0022	0.0623	0.9714	0.2629	-0.0304	0.00482116	3.90032e-16	0.263	-0.0086	0.00482116	69491284	0.2627	-0.0192	0.013	0.1389	0.2628	-0.0026	0.0158	0.8715	0.2632	-0.0217	0.0158	0.1709	0.2625	-0.0021	0.0156	0.8913	0.2633	-0.008	0.0295	0.7879	0.2647
26	rs4986970	16	67976320	T	A	-0.0690353	0.0110618	1.29999e-10	0.033926	0.2213	0.1601	0.1668	0.02937	0.0012	0.0110618	1.29999e-10	0.02911	-0.0443	0.0110618	67976320	0.02931	-0.0265	0.0335	0.4287	0.02926	0.0427	0.0403	0.2888	0.02952	-0.0393	0.0406	0.3326	0.02933	-0.035	0.0402	0.3841	0.02926	0.0171	0.0761	0.8217	0.02899
27	rs525028	11	116705516	A	G	-0.0295479	0.004399	2.70023e-12	0.708543	0.0413	0.0563	0.4625	0.6285	-0.0026	0.004399	2.70023e-12	0.6277	0.0064	0.004399	116705516	0.6282	0.0006	0.0117	0.9558	0.6285	-0.0077	0.0142	0.5874	0.6279	-0.0079	0.0142	0.577301	0.6285	0.007	0.014	0.6191	0.6283	-0.0038	0.0267	0.8877	0.6281
28	rs55891451	10	96728169	C	A	0.0322985	0.00498857	5.60015e-11	0.201728	0.0682	0.0691	0.3238	0.1893	0.0035	0.00498857	5.60015e-11	0.189	-0.0086	0.00498857	96728169	0.1894	0.005	0.0143	0.7271	0.1894	-0.0314	0.0175	0.0732403	0.1888	0.0097	0.0175	0.579499	0.1894	0.011	0.0172	0.5243	0.1891	0.0222	0.0329	0.4997	0.1884
29	rs58542926	19	19379549	T	C	-0.118879	0.00761408	1.39991e-57	0.074383	-0.1061	0.1105	0.3371	0.06428	-0.0345	0.00761408	1.39991e-57	0.06414	0.016	0.00761408	19379549	0.06424	-0.0015	0.0231	0.9473	0.06423	-0.0183	0.0281	0.5158	0.06414	-0.005	0.0281	0.858	0.06439	-0.0127	0.0277	0.647	0.0646	-0.0574	0.0521	0.2709	0.06419
30	rs629301	1	109818306	T	G	0.043759	0.00479643	1.39991e-19	0.778033	0.0048	0.066	0.9423	0.7853	0.0111	0.00479643	1.39991e-19	0.7852	0.0128	0.00479643	109818306	0.7854	0.007	0.0137	0.6101	0.7853	0.0153	0.0167	0.3603	0.785	0.0006	0.0167	0.9695	0.7848	-0.0018	0.0164	0.913	0.785	0.0245	0.0313	0.4333	0.7841
31	rs638714	1	62906489	T	G	-0.0378064	0.00421104	5.40008e-20	0.345963	0.0928	0.0615	0.1312	0.2643	0.0104	0.00421104	5.40008e-20	0.2644	0.0032	0.00421104	62906489	0.2645	0.0131	0.0128	0.3052	0.2643	0.0048	0.0156	0.756599	0.2638	0.0321	0.0156	0.0392004	0.2646	0.0231	0.0154	0.1329	0.2644	0.0222	0.0293	0.4487	0.263
32	rs673335	11	75450576	C	T	-0.0554488	0.00544834	8.10028e-25	0.159762	0.0023	0.0632	0.9706	0.2419	0.0079	0.00544834	8.10028e-25	0.2412	0.0032	0.00544834	75450576	0.2412	0.0026	0.0131	0.8424	0.2414	0.0021	0.016	0.8969	0.2415	0.0141	0.016	0.3794	0.2411	0.0004	0.0158	0.9791	0.2415	0.0398	0.03	0.1838	0.2409
33	rs6931604	6	98578215	T	C	0.0229175	0.00408792	2.69998e-08	0.599501	0.007	0.0546	0.8983	0.5662	0.0229	0.00408792	2.69998e-08	0.5667	0.0075	0.00408792	98578215	0.5667	0.0066	0.0113	0.5622	0.5668	0.014	0.0138	0.3108	0.5658	0.0176	0.0138	0.2048	0.5661	0.0117	0.0136	0.392	0.5658	0.0294	0.0259	0.2576	0.5649
34	rs72789541	16	15127534	A	T	-0.0778309	0.00438005	5.60015e-71	0.29597	-0.0163	0.058	0.7791	0.3181	0.0119	0.00438005	5.60015e-71	0.3178	0.0143	0.00438005	15127534	0.3176	0.0139	0.012	0.247	0.3176	-0.0069	0.0147	0.637901	0.3167	0.0121	0.0147	0.4105	0.3174	0.0131	0.0145	0.364	0.3172	0.026	0.0275	0.3435	0.318
35	rs72836561	17	41926126	T	C	-0.0631785	0.0114307	3.59998e-08	0.031483	-0.1052	0.1533	0.4926	0.03229	0.0594	0.0114307	3.59998e-08	0.03216	0.0248	0.0114307	41926126	0.03212	0.0338	0.0322	0.2949	0.03216	0.033	0.0394	0.402	0.03222	-0.0064	0.0391	0.8696	0.03222	0.0359	0.0386	0.3519	0.03242	0.0033	0.0728	0.9643	0.03185
36	rs73045691	19	45440529	A	G	0.0291154	0.00455374	3.59998e-10	0.304282	-0.0197	0.0569	0.7291	0.3797	-0.0219	0.00455374	3.59998e-10	0.3794	-0.0023	0.00455374	45440529	0.3795	-0.0235	0.0118	0.0459304	0.3795	-0.0125	0.0144	0.3868	0.3801	-0.0208	0.0144	0.1482	0.3795	-0.0236	0.0142	0.0952994	0.3799	0.0312	0.0269	0.2462	0.3802
37	rs7412	19	45412079	T	C	-0.0767973	0.00736218	5.40008e-26	0.080653	-0.1885	0.1213	0.12	0.0534	-0.059	0.00736218	5.40008e-26	0.05335	-0.0032	0.00736218	45412079	0.05354	0.0323	0.0252	0.2001	0.05351	-0.0015	0.0305	0.9614	0.05366	-0.0122	0.0306	0.690799	0.05344	0.0373	0.0303	0.2188	0.05342	0.03	0.0574	0.6013	0.0527
38	rs77960347	18	47109955	G	A	0.141863	0.0174352	2.49977e-17	0.013239	-0.8252	0.3184	0.00956005	0.007254	-0.0149	0.0174352	2.49977e-17	0.007324	-0.0889	0.0174352	47109955	0.007286	-0.0115	0.0665	0.863	0.007284	0.0339	0.08	0.6718	0.007438	-0.0461	0.0805	0.5665	0.007302	-0.0287	0.0803	0.720701	0.007285	-0.069	0.1491	0.6436	0.007433
39	rs78689694	11	126234820	C	G	0.0379626	0.00587915	4.39997e-10	0.133357	0.088	0.0778	0.2582	0.1422	-0.0114	0.00587915	4.39997e-10	0.1421	-0.0048	0.00587915	126234820	0.142	0.0143	0.0161	0.3772	0.1421	0.0019	0.0197	0.9216	0.1424	0.0326	0.0197	0.0989396	0.1419	0.0042	0.0195	0.8309	0.1416	-0.0016	0.037	0.9647	0.1417
40	rs7924036	10	65191645	T	G	0.0356515	0.00399079	4.79954e-21	0.504205	-0.0206	0.0541	0.7035	0.5137	-0.003	0.00399079	4.79954e-21	0.5133	0.0011	0.00399079	65191645	0.5139	0.0015	0.0112	0.8955	0.5138	0.0125	0.0137	0.363	0.5145	0.0007	0.0137	0.96	0.5134	0.0107	0.0135	0.4258	0.5134	-0.0013	0.0257	0.9608	0.5152
41	rs9304381	18	47158234	T	C	0.0504128	0.00518236	5.79963e-23	0.818434	-0.0216	0.0712	0.7615	0.8229	-0.0036	0.00518236	5.79963e-23	0.8231	0.0173	0.00518236	47158234	0.8232	0.0012	0.0148	0.9332	0.8232	-0.0131	0.018	0.4671	0.8223	-0.0027	0.0181	0.8817	0.8226	0.0071	0.0178	0.6888	0.8227	0.032	0.0337	0.3416	0.8232
42	rs9987289	8	9183358	G	A	0.0582737	0.00694734	1.29987e-17	0.909151	0.0301	0.0815	0.7118	0.8575	-0.0113	0.00694734	1.29987e-17	0.8568	-0.01	0.00694734	9183358	0.8573	-0.0005	0.0168	0.974	0.8572	-0.0076	0.0207	0.7127	0.8577	-0.0382	0.0206	0.0633403	0.8572	0.0083	0.0202	0.680201	0.8574	0.0303	0.0385	0.4311	0.8573
	SNP: Single-nucleotide polymorphisms; EA: Effect allele; OA: Other allele; EAF: Effect allele frenquency.

## Sheet: Supplementary table 5
Supplementary Table 5. Information of identified SNPs in exposure (Ratio of omega-6 fatty acids to omega-3 fatty acids) and outcomes.
SNP						Exposure (Ratio of omega-6 fatty acids to omega-3 fatty acids)				Outcome (Atypical facial pain)				Outcome ( Pain in throat and chest)				Outcome ( Abdominal and pelvic pain)				Outcome ( Lower back pain or/and sciatica)				Outcome ( Pain in joint)				Outcome ( Low back pain)				Outcome ( Gynecological related pain)
NO	RS ID	Chromosome	Position	EA	OA	Beta	Se	P-value	EAF	Beta	Se	P-value	EAF	Beta	Se	P-value	EAF	Beta	Se	P-value	EAF	Beta	Se	P-value	EAF	Beta	Se	P-value	EAF	Beta	Se	P-value	EAF	Beta	Se	P-value	EAF
1	rs10733306	9	16048248	T	C	0.0225443	0.00413317	3.2e-08	0.46003	-0.0293	0.0543	0.589299	0.4899	-0.0036	0.0106	0.7319	0.4898	0.005	0.00413317	3.2e-08	0.4899	0.0012	0.0113	0.914	0.4901	0.0044	0.00413317	3.2e-08	0.4894	-0.0027	0.0135	0.8417	0.4894	0.0202	0.0257	0.4323	0.4899
2	rs11242109	5	131677047	T	G	-0.0239824	0.00408984	1.40001e-09	0.479016	-0.0961	0.0569	0.0911906	0.3447	-0.0117	0.0112	0.2936	0.3454	-0.0016	0.00408984	1.40001e-09	0.3447	-0.013	0.0118	0.2705	0.3446	0.0118	0.00408984	1.40001e-09	0.3453	-0.0165	0.0142	0.2463	0.3444	-0.0044	0.027	0.8719	0.3442
3	rs112875651	8	126506694	A	G	0.0718479	0.00424549	6.4998e-65	0.392346	0.1277	0.0556	0.02168	0.3876	-0.0091	0.0109	0.4028	0.3872	0.0024	0.00424549	6.4998e-65	0.3872	-0.0009	0.0115	0.9385	0.3872	-0.0214	0.00424549	6.4998e-65	0.3877	-0.0102	0.0139	0.4604	0.3875	-0.0018	0.0263	0.9445	0.3887
4	rs11632618	15	58724706	A	G	-0.0815347	0.00800529	1.20005e-24	0.069927	-0.0921	0.1266	0.4668	0.04846	0.0012	0.0248	0.9625	0.04845	-0.0457	0.00800529	1.20005e-24	0.04859	0.0494	0.026	0.0578003	0.04857	0.0188	0.00800529	1.20005e-24	0.0487	0.064	0.0312	0.0401402	0.04863	-0.0474	0.0593	0.4239	0.04938
5	rs116843064	19	8429323	A	G	0.0839559	0.0146642	1.6e-08	0.019861	0.1256	0.1659	0.449	0.02769	0.0099	0.0328	0.763801	0.02738	-0.0434	0.0146642	1.6e-08	0.02741	-0.0022	0.035	0.9506	0.02744	-0.0365	0.0146642	1.6e-08	0.02768	-0.0215	0.0421	0.609901	0.02742	0.1119	0.0789	0.1562	0.02743
6	rs117143374	21	40555561	C	T	0.0343687	0.00587978	5.99998e-09	0.142254	0.06	0.0886	0.4983	0.1055	0.0384	0.0174	0.0269501	0.1054	0.0076	0.00587978	5.99998e-09	0.1053	-0.0086	0.0185	0.6443	0.1054	-0.0242	0.00587978	5.99998e-09	0.1057	0.0127	0.0222	0.569	0.1061	-0.0913	0.042	0.0298099	0.1054
7	rs12226389	11	61823630	C	T	0.0563519	0.00527721	8.4004e-27	0.18582	-0.0477	0.0713	0.5038	0.1773	0.0025	0.014	0.8559	0.1771	-0.0047	0.00527721	8.4004e-27	0.1774	0.0016	0.0148	0.9161	0.1774	-0.0023	0.00527721	8.4004e-27	0.1779	0.0031	0.0178	0.8626	0.1777	-0.0177	0.0336	0.5986	0.1784
8	rs1260326	2	27730940	C	T	0.0654544	0.004179	4.19952e-55	0.60401	0.0399	0.0568	0.483	0.6493	-0.02	0.0111	0.0726507	0.6491	-0.003	0.004179	4.19952e-55	0.6491	-0.0073	0.0118	0.5381	0.6493	-0.0143	0.004179	4.19952e-55	0.649	-0.0132	0.0142	0.3501	0.6493	0.0144	0.027	0.5932	0.6505
9	rs139974673	15	44027885	C	T	-0.117385	0.0128859	9.09913e-21	0.025918	-0.2351	0.3753	0.531001	0.005241	0.0477	0.0759	0.5297	0.005116	0.2076	0.0128859	9.09913e-21	0.005213	0.032	0.08	0.6894	0.005226	0.0952	0.0128859	9.09913e-21	0.00511	0.0745	0.0961	0.4385	0.005237	-0.0454	0.1776	0.7981	0.00514
10	rs143355652	11	61453822	T	C	0.16027	0.0205193	7.59976e-15	0.010467	0.2133	0.3071	0.487401	0.008185	0.05	0.0593	0.3995	0.00826	0.0249	0.0205193	7.59976e-15	0.008228	-0.1593	0.0636	0.0122101	0.008216	0.0205	0.0205193	7.59976e-15	0.008216	-0.1447	0.0765	0.0586206	0.008214	0.058	0.1462	0.6917	0.007972
11	rs145659493	11	61850279	A	C	-0.115733	0.0163525	4.30031e-13	0.015854	0.1193	0.173	0.490601	0.02509	0.0256	0.0338	0.4484	0.02536	-0.0442	0.0163525	4.30031e-13	0.02531	0.0653	0.0355	0.0660998	0.02532	0.0048	0.0163525	4.30031e-13	0.02519	0.0452	0.0428	0.2913	0.02529	-0.0543	0.0806	0.5007	0.02598
12	rs145786300	11	61406089	A	G	0.174042	0.0193409	1.10002e-19	0.011985	-0.2252	0.2788	0.4192	0.01013	0.0307	0.055	0.5771	0.01002	-0.0214	0.0193409	1.10002e-19	0.01002	0.0906	0.0581	0.119	0.01004	-0.1322	0.0193409	1.10002e-19	0.01007	0.0561	0.0698	0.4214	0.01004	-0.061	0.1333	0.6475	0.009931
13	rs149820547	11	61983775	G	T	0.0653372	0.0102102	1.2e-10	0.042103	-0.2581	0.1225	0.0351399	0.05111	0.0204	0.024	0.3943	0.05093	-0.0082	0.0102102	1.2e-10	0.05112	-0.0075	0.0255	0.768	0.05116	-0.0095	0.0102102	1.2e-10	0.05111	0.0009	0.0306	0.977	0.05124	0.0114	0.0582	0.8451	0.05155
14	rs1560390	15	58580781	C	T	0.0352816	0.00496671	2.80027e-13	0.219684	-0.0176	0.0751	0.8144	0.1548	-0.0009	0.0147	0.9535	0.1542	-0.0163	0.00496671	2.80027e-13	0.1539	-0.02	0.0157	0.2029	0.154	0.0072	0.00496671	2.80027e-13	0.1552	-0.0172	0.0188	0.3608	0.1545	-0.1018	0.0356	0.00426098	0.1527
15	rs1564348	6	160578860	C	T	0.030467	0.00544576	1.40001e-08	0.169745	0.0083	0.0776	0.9151	0.1401	-0.002	0.0153	0.8978	0.14	0.0033	0.00544576	1.40001e-08	0.1401	-0.0045	0.0162	0.7799	0.1401	-0.0089	0.00544576	1.40001e-08	0.1399	-0.0078	0.0194	0.687999	0.1404	-0.0275	0.0368	0.4551	0.1411
16	rs16940904	17	44186063	T	C	0.0412048	0.00490538	2.29985e-18	0.226571	0.1215	0.0986	0.2179	0.08314	-0.0412	0.0195	0.03434	0.08306	-0.0097	0.00490538	2.29985e-18	0.08314	0.0078	0.0208	0.7092	0.0832	-0.0005	0.00490538	2.29985e-18	0.0837	0.0304	0.025	0.2253	0.08336	0.0862	0.0464	0.0636004	0.08238
17	rs174564	11	61588305	G	A	0.371404	0.00426515	1e-200	0.347013	0.0227	0.0549	0.679401	0.4152	-0.0047	0.0107	0.662101	0.4143	0.0241	0.00426515	1e-200	0.4147	0.0229	0.0114	0.0445903	0.4147	0.0072	0.00426515	1e-200	0.4141	0.031	0.0137	0.0235999	0.4148	-0.0095	0.026	0.715201	0.4138
18	rs182611493	19	19458388	G	A	0.18661	0.0196926	1.10002e-21	0.012519	0.1009	0.1247	0.4183	0.05074	0.0231	0.0243	0.3409	0.05095	0.017	0.0196926	1.10002e-21	0.05087	0.0083	0.0255	0.744801	0.0509	0.0272	0.0196926	1.10002e-21	0.05067	-0.01	0.0308	0.7452	0.05051	-0.1053	0.0587	0.0729206	0.05166
19	rs2232143	11	60899701	C	T	-0.10962	0.0145796	9.3994e-14	0.021879	-0.08	0.2396	0.738501	0.01311	0.0414	0.0468	0.376	0.01318	-0.0017	0.0145796	9.3994e-14	0.01317	0.0929	0.0499	0.0623606	0.01314	0.1991	0.0145796	9.3994e-14	0.01313	0.102	0.0601	0.0900492	0.01301	0.0458	0.1146	0.6897	0.01306
20	rs2394976	6	31311912	T	G	0.0339337	0.00554242	5.80003e-10	0.161648	-0.0426	0.0912	0.640301	0.1123	0.0291	0.0178	0.1011	0.1131	0.0137	0.00554242	5.80003e-10	0.1129	0.0316	0.0188	0.0938296	0.1131	0.0676	0.00554242	5.80003e-10	0.1125	0.0489	0.0226	0.0305802	0.1131	0.0062	0.0423	0.8827	0.114
21	rs261291	15	58680178	C	T	-0.0891379	0.00427499	9.8992e-99	0.356068	0.006	0.0555	0.914	0.3885	-0.0167	0.0109	0.1252	0.3879	-0.0051	0.00427499	9.8992e-99	0.3879	-0.0091	0.0115	0.4272	0.3881	-0.0203	0.00427499	9.8992e-99	0.3882	-0.0137	0.0138	0.3205	0.3886	0.0204	0.0262	0.437	0.3897
22	rs4000713	7	25990597	A	G	0.0308836	0.00448656	6.09958e-13	0.295408	-0.0788	0.058	0.1748	0.319	-0.0103	0.0113	0.3663	0.319	-0.01	0.00448656	6.09958e-13	0.3191	0.0032	0.012	0.7913	0.3191	-0.019	0.00448656	6.09958e-13	0.3193	-0.0114	0.0145	0.4323	0.3189	0.048	0.0275	0.0810998	0.3185
23	rs4860987	4	69491284	T	A	-0.0426258	0.00493905	6.79986e-18	0.258609	-0.0022	0.0623	0.9714	0.2629	-0.0304	0.0122	0.01305	0.263	-0.0086	0.00493905	6.79986e-18	0.2627	-0.0192	0.013	0.1389	0.2628	-0.0026	0.00493905	6.79986e-18	0.2632	-0.0021	0.0156	0.8913	0.2633	-0.008	0.0295	0.7879	0.2647
24	rs55891451	10	96728169	C	A	-0.0355372	0.0051102	1.20005e-12	0.201728	0.0682	0.0691	0.3238	0.1893	0.0035	0.0135	0.7964	0.189	-0.0086	0.0051102	1.20005e-12	0.1894	0.005	0.0143	0.7271	0.1894	-0.0314	0.0051102	1.20005e-12	0.1888	0.011	0.0172	0.5243	0.1891	0.0222	0.0329	0.4997	0.1884
25	rs58542926	19	19379549	T	C	0.143289	0.00779781	3.40017e-79	0.074383	-0.1061	0.1105	0.3371	0.06428	-0.0345	0.0218	0.1137	0.06414	0.016	0.00779781	3.40017e-79	0.06424	-0.0015	0.0231	0.9473	0.06423	-0.0183	0.00779781	3.40017e-79	0.06414	-0.0127	0.0277	0.647	0.0646	-0.0574	0.0521	0.2709	0.06419
26	rs62466318	7	73042085	T	C	0.0606132	0.00509341	4.40048e-33	0.204178	0.0972	0.0688	0.1578	0.1924	0.0168	0.0135	0.212	0.1921	-0.0167	0.00509341	4.40048e-33	0.1923	-0.0054	0.0143	0.7059	0.1924	-0.0213	0.00509341	4.40048e-33	0.1937	-0.0048	0.0172	0.7798	0.1921	0.0233	0.0325	0.4736	0.193
27	rs638714	1	62906489	T	G	0.0438817	0.00431435	3.69999e-25	0.345963	0.0928	0.0615	0.1312	0.2643	0.0104	0.012	0.3862	0.2644	0.0032	0.00431435	3.69999e-25	0.2645	0.0131	0.0128	0.3052	0.2643	0.0048	0.00431435	3.69999e-25	0.2638	0.0231	0.0154	0.1329	0.2644	0.0222	0.0293	0.4487	0.263
28	rs6698680	1	2329661	G	A	-0.0258639	0.00410413	2.09991e-11	0.461958	0.0083	0.0543	0.8781	0.5399	0.0011	0.0106	0.9161	0.5397	0.0032	0.00410413	2.09991e-11	0.5398	-0.0046	0.0113	0.6834	0.5397	0.0169	0.00410413	2.09991e-11	0.5398	-0.0071	0.0136	0.6027	0.5398	0.0254	0.0257	0.3242	0.5402
29	rs673335	11	75450576	C	T	0.0598626	0.00557189	7.39946e-28	0.159762	0.0023	0.0632	0.9706	0.2419	0.0079	0.0124	0.5248	0.2412	0.0032	0.00557189	7.39946e-28	0.2412	0.0026	0.0131	0.8424	0.2414	0.0021	0.00557189	7.39946e-28	0.2415	0.0004	0.0158	0.9791	0.2415	0.0398	0.03	0.1838	0.2409
30	rs7222755	17	73888423	G	A	0.0239677	0.00450454	4.09996e-08	0.290719	0.0049	0.0645	0.9389	0.2262	-0.0348	0.0127	0.00610099	0.2257	0.0088	0.00450454	4.09996e-08	0.2258	0.0125	0.0134	0.353	0.2259	0.0132	0.00450454	4.09996e-08	0.2258	0.0236	0.0161	0.1429	0.2262	0.0232	0.0306	0.4481	0.2266
31	rs72789541	16	15127534	A	T	0.0881716	0.00448603	1.39991e-86	0.29597	-0.0163	0.058	0.7791	0.3181	0.0119	0.0114	0.2942	0.3178	0.0143	0.00448603	1.39991e-86	0.3176	0.0139	0.012	0.247	0.3176	-0.0069	0.00448603	1.39991e-86	0.3167	0.0131	0.0145	0.364	0.3172	0.026	0.0275	0.3435	0.318
32	rs8074191	17	17407191	C	T	0.0277573	0.00476891	4.79999e-09	0.756127	0.0566	0.0595	0.342	0.7078	0.0005	0.0117	0.9634	0.708	-0.0048	0.00476891	4.79999e-09	0.7079	0.0086	0.0124	0.4887	0.7079	-0.0007	0.00476891	4.79999e-09	0.7073	0.0001	0.0149	0.9936	0.7076	0.0234	0.0283	0.4073	0.7081
33	rs964184	11	116648917	C	G	0.0735236	0.00599779	5.30029e-35	0.867229	0.0707	0.0767	0.3565	0.854	-0.034	0.015	0.0233798	0.854	-0.0146	0.00599779	5.30029e-35	0.8541	-0.0023	0.0159	0.8853	0.8542	-0.0177	0.00599779	5.30029e-35	0.8542	-0.0043	0.0191	0.8241	0.8541	-0.0628	0.0364	0.0839905	0.8544
34	rs9947684	18	47166694	G	A	-0.0283663	0.00429465	5.70033e-12	0.654493	-0.0643	0.0559	0.2498	0.6244	-0.0082	0.011	0.4522	0.6246	-0.0031	0.00429465	5.70033e-12	0.6245	-0.0007	0.0116	0.9546	0.6245	-0.047	0.00429465	5.70033e-12	0.6243	0.0006	0.014	0.9659	0.6248	0.0147	0.0265	0.5781	0.6252
	SNP: Single-nucleotide polymorphisms; EA: Effect allele; OA: Other allele; EAF: Effect allele frenquency.

## Sheet: Supplementary table 6
Supplementary Table 6. Information of identified SNPs in exposure (Ratio of omega-6 fatty acids to omega-3 fatty acids) and pain in limb.
SNP						Exposure (Ratio of omega-6 fatty acids to omega-3 fatty acids)				Outcome ( Pain in limb)
NO	RS ID	Chromosome	Position	EA	OA	Beta	Se	P-value	EAF	Beta	Se	P-value	EAF
1	rs11242109	5	131677047	T	G	-0.0239824	0.00408984	1.4e-09	0.479016	-0.0068	0.0144	0.6381	0.3453
2	rs112875651	8	126506694	A	G	0.0718479	0.00424549	6.5e-65	0.392346	-0.0248	0.0141	0.0779094	0.3879
3	rs113248417	11	61826934	G	A	0.101828	0.0132878	1.7e-14	0.024655	-0.0207	0.0353	0.5574	0.03928
4	rs1260326	2	27730940	C	T	0.0654544	0.004179	4.2e-55	0.60401	-0.0038	0.0144	0.792801	0.6491
5	rs12914626	15	58738423	T	C	0.0457369	0.00449889	3.1e-25	0.701938	0.0003	0.0144	0.9818	0.646
6	rs139974673	15	44027885	C	T	-0.117385	0.0128859	9.1e-21	0.025918	0.0815	0.097	0.4009	0.005191
7	rs1560390	15	58580781	C	T	0.0352816	0.00496671	2.8e-13	0.219684	-0.0283	0.0191	0.1385	0.154
8	rs174528	11	61543499	C	T	0.341114	0.00419658	1e-200	0.377235	-0.0153	0.0139	0.2699	0.4202
9	rs182611493	19	19458388	G	A	0.18661	0.0196926	1.1e-21	0.012519	-0.0137	0.0315	0.6642	0.05061
10	rs189050336	11	62218426	C	G	-0.0534206	0.00876858	1.1e-09	0.06132	-0.0833	0.0835	0.3186	0.009608
11	rs2229738	11	68562328	T	C	0.133556	0.00816863	8.1e-62	0.066009	0.0149	0.0192	0.4392	0.1552
12	rs2394976	6	31311912	T	G	0.0339337	0.00554242	5.8e-10	0.161648	-0.0165	0.023	0.4734	0.1125
13	rs261291	15	58680178	C	T	-0.0891379	0.00427499	9.9e-99	0.356068	-0.0181	0.0141	0.1973	0.3882
14	rs34707604	4	69491456	C	T	-0.0424876	0.00493583	9.2e-18	0.25853	-0.0209	0.0158	0.1865	0.2626
15	rs4000713	7	25990597	A	G	0.0308836	0.00448656	6.1e-13	0.295408	0.0025	0.0147	0.8658	0.3194
16	rs543711028	11	61525567	C	G	0.206129	0.0185533	9.2e-29	0.013076	-0.0374	0.0631	0.5531	0.01227
17	rs56233220	10	96717286	C	G	-0.0355537	0.00511575	1.1e-12	0.200191	0.0093	0.0179	0.6052	0.1785
18	rs58542926	19	19379549	T	C	0.143289	0.00779781	3.4e-79	0.074383	-0.005	0.0281	0.858	0.06439
19	rs600626	11	75455309	G	A	0.0601036	0.00560231	6.6e-28	0.157498	0.0134	0.0163	0.4101	0.229
20	rs62466318	7	73042085	T	C	0.0606132	0.00509341	4.4e-33	0.204178	0.0123	0.0175	0.4829	0.1921
21	rs638714	1	62906489	T	G	0.0438817	0.00431435	3.7e-25	0.345963	0.0321	0.0156	0.0392004	0.2646
22	rs6698680	1	2329661	G	A	-0.0258639	0.00410413	2.1e-11	0.461958	-0.0058	0.0138	0.6753	0.5391
23	rs72789541	16	15127534	A	T	0.0881716	0.00448603	1.4e-86	0.29597	0.0121	0.0147	0.4105	0.3174
24	rs72924290	11	61805045	C	T	-0.103676	0.0114533	7.4e-19	0.035479	0.1516	0.1025	0.1392	0.004962
25	rs7924036	10	65191645	T	G	-0.0294573	0.00408808	4.7e-14	0.504205	0.0007	0.0137	0.96	0.5134
26	rs8074191	17	17407191	C	T	0.0277573	0.00476891	4.8e-09	0.756127	0.0313	0.0151	0.0382596	0.7082
27	rs964184	11	116648917	C	G	0.0735236	0.00599779	5.3e-35	0.867229	-0.017	0.0194	0.3826	0.8541
28	rs9891103	17	44091886	T	C	0.0409672	0.00487844	2.2e-18	0.228606	-0.0034	0.0252	0.8939	0.08354
29	rs9947684	18	47166694	G	A	-0.0283663	0.00429465	5.7e-12	0.654493	-0.0127	0.0142	0.3698	0.6244
SNP: Single-nucleotide polymorphisms; EA: Effect allele; OA: Other allele; EAF: Effect allele frenquency.
